# Supplementary material for: Transcriptome and Metabolome Reveal Accumulation of Key Metabolites with Medicinal Properties of Phylloporia pulla
Source: Int J Mol Sci. 2024 Oct 15;25(20):11070. doi: 10.3390/ijms252011070 (PMC11507218; doi:10.3390/ijms252011070)
Supplement: Supplementary file 1 [file ijms-25-11070-s001.zip]

Archive with 8 entries (8 files):
- Figure S1.jpg
- Figure S2.jpg
- Figure S3.jpg
- Figure S4.jpg
- Figure S5.jpg
- Figure S6.jpg
- Figure S7.jpg
- Supplementary Tables S1-S4.xls
