# Supplementary material for: Transcriptome and Metabolome Reveal Accumulation of Key Metabolites with Medicinal Properties of Phylloporia pulla
Source: Int J Mol Sci. 2024 Oct 15;25(20):11070. doi: 10.3390/ijms252011070 (PMC11507218; doi:10.3390/ijms252011070)
Supplement: Supplementary file 1 [file ijms-25-11070-s001.zip › Supplementary Tables S1-S4.xls]

## Sheet: Table S1
Table S1. Genes selected for qPCR
Gene name	Gene ID	Primer sequences (5'-3')
LSS	A01065	Sense：ATTATGAGAGCGGTTATC Antisense：AATCACTGACGGAATATC
SQLE	A09727	Sense：AGGTCCATATTCCTTATCC Antisense：CTGTGATGAGAGATGTGA
FDFT1	A09829	Sense：TGACTATATCAGATGAAGAC Antisense：CAGTTGTCTATCCTTCTC

## Sheet: Table S2
Table S2. DEGs involving the steroid biosynthesis pathway and coding cytochrome P450 monooxygenases
Gene ID	D1_pul1:read count	D1_pul1:fpkm	D1_pul2:read count	D1_pul2:fpkm	D1_pul3:read count	D1_pul3:fpkm	D4_pul1:read count	D4_pul1:fpkm	D4_pul2:read count	D4_pul2:fpkm	D4_pul3:read count	D4_pul3:fpkm	D7_pul1:read count	D7_pul1:fpkm	D7_pul2:read count	D7_pul2:fpkm	D7_pul3:read count	D7_pul3:fpkm	D10_pul1:read count	D10_pul1:fpkm	D10_pul2:read count	D10_pul2:fpkm	D10_pul3:read count	D10_pul3:fpkm	Chromosome	Start Site	End Site	Direction	Length	Name	GO	KO	eggNOG	eggNOG Class	Description	Swissprot
Steroid biosynthesis
A03957	921	32.6283	1029	33.2917	907	35.6883	493	24.6084	368	15.4089	286	15.9076	341	14.969	310	13.8385	340	15.3721	387	16.5604	412	18.2879	406	19.9628	Contig20	322142	323690	-	1482	A03957	GO:0016020	K01052	opiNOG04682	I	alpha/beta-hydrolase [Fomitiporia mediterranea MF3/22]	sp|P78898|TGCE2_SCHPO Probable lipase C16A3.12c OS=Schizosaccharomyces pombe (strain 972 / ATCC 24843) GN=SPBC16A3.12c PE=3 SV=2
A01307	495	22.6187	596	24.8711	552	28.0147	254	16.3531	210	11.3415	132	9.46981	448	25.3656	127	7.31237	346	20.1771	182	10.0452	210	12.023	211	13.3815	Contig15	73930	75821	+	1149	A01307	-	K07438	opiNOG03971	Q	cytochrome P450/calcidiol 1-monooxygenase [Fomitiporia mediterranea MF3/22]	sp|B9WZX1|FTMC_ASPFM Tryprostatin B 6-hydroxylase OS=Neosartorya fumigata GN=ftmP450-1 PE=1 SV=1
A09727	21764	986.763	21610	894.777	10348	521.092	3777	241.281	5397	289.212	3590	255.548	4267	239.718	3308	188.987	4452	257.601	6168	337.789	5287	300.342	4761	299.594	Contig8	1094932	1096210	+	1158	A09727	GO:0016021;GO:0050660;GO:0004506;GO:0055114	K00511	opiNOG06965;COG0654	CHI	squalene epoxidase [Fomitiporia mediterranea MF3/22]	sp|Q14534|ERG1_HUMAN Squalene monooxygenase OS=Homo sapiens GN=SQLE PE=1 SV=3
A05913	18848	579.715	18288	513.69	10311	352.236	5842	253.171	6628	240.947	5676	274.092	4811	183.353	3416	132.391	4903	192.455	4505	167.367	4933	190.104	4274	182.45	Contig2	317967	320157	-	1707	A05913	GO:0008168;GO:0055114;GO:0005506;GO:0020037;GO:0008398;GO:0032259;GO:0016021;GO:0005783;GO:0006696;GO:0070988	K05917	opiNOG01336	Q	lanosterol 14-alpha-demethylase [Fomitiporia mediterranea MF3/22]	sp|P49602|CP51_USTMA Lanosterol 14-alpha demethylase OS=Ustilago maydis (strain 521 / FGSC 9021) GN=ERG11 PE=3 SV=1
A01905	3435	108.122	6362	182.88	9675	338.238	5069	224.808	5163	192.079	4247	209.881	4216	164.434	3216	127.554	4121	165.542	1482	56.3458	1624	64.0479	1306	57.0546	Contig17	633123	635173	+	1668	A01905	GO:0006696;GO:0070988;GO:0032259;GO:0005783;GO:0016021;GO:0008398;GO:0020037;GO:0055114;GO:0005506;GO:0008168	K05917	opiNOG01336	Q	lanosterol 14-alpha-demethylase [Fomitiporia mediterranea MF3/22]	sp|P49602|CP51_USTMA Lanosterol 14-alpha demethylase OS=Ustilago maydis (strain 521 / FGSC 9021) GN=ERG11 PE=3 SV=1
A07488	12692	530.124	14577	556.034	12639	586.333	4110	241.876	4554	224.818	3932	257.849	4735	245.06	3616	190.313	4465	238.006	2752	138.842	2123	111.104	1929	111.825	Contig44	31333	32754	-	1257	A07488	GO:0003854;GO:0055114;GO:0006694	K07748	opiNOG01836	G	Sterol-4-alpha-carboxylate 3-dehydrogenase [Fomitiporia mediterranea MF3/22]	sp|O43050|ERG26_SCHPO Sterol-4-alpha-carboxylate 3-dehydrogenase, decarboxylating OS=Schizosaccharomyces pombe (strain 972 / ATCC 24843) GN=erg26 PE=3 SV=1
A09380	1000	53.1943	2753	133.739	5775	341.194	2644	198.166	2525	158.751	2447	204.364	2568	169.264	2041	136.804	2550	173.111	209	13.4288	240	15.9959	140	10.336	Contig7	691659	692772	+	987	A09380	GO:0055114;GO:0005506;GO:0016491;GO:0006633;GO:0016021	K07750	opiNOG02680	I	hypothetical protein FOMMEDRAFT_159067 [Fomitiporia mediterranea MF3/22]	sp|Q9UUH4|MSMO_SCHPO Methylsterol monooxygenase OS=Schizosaccharomyces pombe (strain 972 / ATCC 24843) GN=erg25 PE=3 SV=1
A06292	710	35.9123	1092	50.4422	1870	105.054	2641	188.216	1755	104.919	1639	130.157	810	50.7662	787	50.1593	934	60.2908	450	27.4931	160	10.14	251	17.6206	Contig31	192933	193970	-	1038	A06292	GO:0008168;GO:0006694;GO:0032259	K00559	opiNOG08209;opiNOG12581;NOG00993	HI	delta-sterol C-methyltransferase [Fomitiporia mediterranea MF3/22]	sp|O14321|ERG6_SCHPO Sterol 24-C-methyltransferase erg6 OS=Schizosaccharomyces pombe (strain 972 / ATCC 24843) GN=erg6 PE=2 SV=1
A04021	12890	243.615	14907	257.292	14524	304.874	6869	182.914	6636	148.234	6108	181.24	5996	140.416	5537	131.861	6233	150.337	2136	48.7616	2568	60.8104	1828	47.9499	Contig21	111641	115596	+	2778	A04021	GO:0003838;GO:0006623;GO:0005811;GO:0071210;GO:0032259;GO:0005783;GO:0006897;GO:0006696;GO:0005634;GO:0005741	K00559	NOG00993;opiNOG08209;opiNOG12581	IH	delta-sterol C-methyltransferase [Fomitiporia mediterranea MF3/22]	sp|O14321|ERG6_SCHPO Sterol 24-C-methyltransferase erg6 OS=Schizosaccharomyces pombe (strain 972 / ATCC 24843) GN=erg6 PE=2 SV=1
A01065	10306	248.779	14288	314.979	16639	446.103	6262	212.98	7163	204.366	6626	251.119	7045	210.721	4588	139.553	7383	227.444	2502	72.952	3122	94.4253	2122	71.0935	Contig14	379154	381811	-	2175	A01065	GO:0016853	K01852	opiNOG01598	I	terpene synthase [Fomitiporia mediterranea MF3/22]	sp|Q96WJ0|ERG7_PNECA Lanosterol synthase OS=Pneumocystis carinii GN=ERG7 PE=2 SV=1
A09829	6747	247.545	8705	291.674	11208	456.726	4676	241.724	4432	192.191	4276	246.312	4991	226.9	4243	196.159	5124	239.923	1972	87.393	1830	84.1252	1407	71.647	Contig8	232556	234183	-	1431	A09829	GO:0044446;GO:0042175;GO:0008610;GO:0004310;GO:0051996;GO:0005783;GO:0016021	K00801	treNOG04029;opiNOG02299	I	squalene synthase [Inonotus obliquus]	sp|Q92459|FDFT_USTMA Squalene synthase OS=Ustilago maydis (strain 521 / FGSC 9021) GN=ERG9 PE=3 SV=2
Cytochrome P450
A09673	115	3.87786	240	7.3908	251	9.40052	120	5.70135	121	4.82247	85	4.50005	89	3.71868	109	4.6314	111	4.77679	45	1.83288	121	5.11224	49	2.29325	Contig8	4614	6773	+	1557	A09673	-	K17858	opiNOG72105;opiNOG21944;opiNOG09278;opiNOG12959	Q	cytochrome P450 [Fomitiporia mediterranea MF3/22]	sp|P0DPA7|PSIH_PSICU Cytochrome P450 monooxygenase psiH OS=Psilocybe cubensis GN=psiH PE=1 SV=1
A09443	6967	200.872	9554	251.561	11575	370.662	2193	89.087	899	30.6353	1258	56.9453	1398	49.9441	1855	67.392	900	33.1157	439	15.2885	394	14.2332	349	13.9656	Contig7	919076	921498	-	1821	A09443	GO:0004497;GO:0020037;GO:0016705;GO:0016021;GO:0055114;GO:0005506	K15001	opiNOG27146;opiNOG02188;COG2124	Q	cytochrome P450 monooxygenase CYP63 [Fomitiporia mediterranea MF3/22]	sp|P43083|CP52V_CANAP Cytochrome P450 52E1 OS=Candida apicola GN=CYP52E1 PE=3 SV=1
A06042	3382	103.657	6050	169.343	9727	331.122	1897	81.921	2157	78.1386	1529	73.5762	2574	97.7548	2392	92.38	2297	89.8474	2135	79.0405	2005	76.9966	1491	63.4255	Contig2	3059652	3062123	+	1713	A06042	GO:0046872;GO:0016491	-	opiNOG27420;treNOG07666	Q	cytochrome P450 [Fomitiporia mediterranea MF3/22]	sp|W7LC91|FUM15_GIBM7 Cytochrome P450 monooxygenase FUM15 OS=Gibberella moniliformis (strain M3125 / FGSC 7600) GN=FUM15 PE=3 SV=1
A05072	41	2.05598	37	1.69443	27	1.50378	25	1.76636	71	4.20809	37	2.91301	49	3.04464	45	2.84341	15	0.959945	107	6.48106	68	4.27245	105	7.30779	Contig2	56711	57976	+	1047	A05072	-	-	opiNOG29834;opiNOG22223	Q	high nitrogen upregulated cytochrome P450 monooxygenase 1 [Fomitiporia mediterranea MF3/22]	sp|P0DPA4|FCK2_FUSPC Cytochrome P450 monooxygenase FCK2 OS=Fusarium pseudograminearum (strain CS3096) GN=FCK2 PE=2 SV=1
A02217	1037	38.9452	1522	52.2007	2233	93.1426	280	14.8162	384	17.045	268	15.8021	196	9.12086	290	13.7235	260	12.4614	531	24.0878	646	30.3977	517	26.948	Contig19	110260	112370	-	1398	A02217	GO:0016491;GO:0046872	K07422	opiNOG12959;opiNOG06557	Q	cytochrome P450 [Fomitiporia mediterranea MF3/22]	sp|P0DPA7|PSIH_PSICU Cytochrome P450 monooxygenase psiH OS=Psilocybe cubensis GN=psiH PE=1 SV=1
A00424	517	37.0819	716	46.8998	818	65.1642	416	42.0405	434	36.7919	372	41.8909	396	35.1942	433	39.1337	393	35.9735	360	31.1889	315	28.3083	287	28.5703	Contig11	853327	854457	+	732	A00424	-	K15001	opiNOG22223;opiNOG29834	Q	cytochrome P450 [Fomitiporia mediterranea MF3/22]	sp|O13317|TRI11_FUSSP Trichothecene C-15 hydroxylase OS=Fusarium sporotrichioides GN=TRI11 PE=2 SV=1

## Sheet: Table S3
Table S3. Secondary metabolites of steroids and triterpenoids
ID	m/z	rt(s)	Name	adduct	HMDB	KEGG	SuperClass	Class	SubClass	D1-pul-4	D1-pul-5	D1-pul-6	D1-pul-7	D1-pul-8	D1-pul-9	D4-pul-4	D4-pul-5	D4-pul-6	D4-pul-7	D4-pul-8	D4-pul-9	D7-pul-4	D7-pul-5	D7-pul-6	D7-pul-7	D7-pul-8	D7-pul-9	D10-pul-4	D10-pul-5	D10-pul-6	D10-pul-7	D10-pul-8	D10-pul-9	QC-1	QC-2	QC-3	QC-4	QC-5
M451T226	451.325	225.925	18.beta.-glycyrrhetinic acid	[M-H-H2O]-			Lipids and lipid-like molecules	Prenol lipids	Triterpenoids	1859.83	2224.83	1777.95	2258.74	2383.69	1898.65	3259.53	800.214	2515.38	51028.4	20123	1578.15	2776.61	4222.25	4246.13	2370.08	2733.41	2213.41	1217.89	2229	1934.83	1994.58	1249.16	1747.32	3968.32	3968.94	4881.14	4119.77	3967.66
M589T311	589.296	311.039	2-[3-[(e)-6-acetyloxy-2-hydroxy-6-methyl-3-oxohept-4-en-2-yl]-6-(carboxymethyl)-2-hydroxy-3a,5a,9b-trimethyl-5-oxo-2,3,4,6,9,9a-hexahydro-1h-cyclopenta[a]naphthalen-7-yl]-2-methylpropanoic acid	[M-H]-			Lipids and lipid-like molecules	Prenol lipids	Triterpenoids	25633.9	66358.6	40156	22654.5	42697.3	28728.4	215129	107216	143432	17035.8	27635.7	55125.9	149462	144939	139253	164933	97539.2	93533.9	102494	103932	9732.19	10107.5	109081	95519.5	100022	100879	99603.8	109359	99794.8
M515T306_2	515.276	306.287	9-hydroxy-5b,8,11a-trimethyl-1-prop-1-en-2-yl-1,2,3,4,5,6,7,7a,9,10,11,11b,12,13,13a,13b-hexadecahydrocyclopenta[a]chrysene-3a,5a,8-tricarboxylic acid	[M-H]-			Lipids and lipid-like molecules	Prenol lipids	Triterpenoids	5516.76	24516.4	10544	4846.3	12429.1	4128.86	61897	25691.4	53506.3	66895.8	31657.4	20827.2	40857.2	38557.9	80055.6	59048	46491.1	28490.8	27061.8	49379	2237.99	3087.56	22681.5	47133.1	45265	39458.2	39275.3	39895.7	42285.3
M523T401	523.32	400.938	Asiatic acid	[M+Cl]-	HMDB0035782	C08617	Lipids and lipid-like molecules	Prenol lipids	Triterpenoids	32911	35348	30342.1	22853.5	29535	23233.9	58534.1	55541.8	60927.7	11208.8	36235.6	45876.8	48476.6	63518.2	58935.8	57450.2	58422.3	48711.5	56136.2	60157.6	10675.6	13284.4	70368.5	41936.3	58975.5	64549.7	61151.4	60092.1	59722.9
M569T216	569.361	215.601	Carbenoxolone	[M-H]-			Lipids and lipid-like molecules	Prenol lipids	Triterpenoids	896.533	1234.12	1195.4	923.707	988.184	969.922	2327.27	1477.6	1649.61	9245.77	3488.39	1287.64	1560.97	2642.19	1479.59	1495.64	1251.6	1800.43	1231.37	1085.16	753.325	763.106	1011.29	933.783	1922.88	1774.71	1774.78	1696.78	1880.67
M801T202	801.413	202.093	Cauloside c	[M+Cl]-			Lipids and lipid-like molecules	Prenol lipids	Triterpenoids	5430.7	1987.77	2653.72	4328.46	4341.77	3070.23	7326.34	4253.95	6890.51	5155.94	7866.04	4294.86	5720.24	7484.93	5851.62	6164.43	4194.61	8250.83	4483.51	3609.04	2744.61	2974.03	4317.09	3280.51	5179.08	5209.85	4944.94	5256.44	5209.91
M405T116	405.294	116.187	Celastrol	[M-H-CO2]-	HMDB0002385		Lipids and lipid-like molecules	Prenol lipids	Triterpenoids	2301.35	3042.68	14803.2	10155.5	13554.4	14884.9	2770.46	1686.4	3725.02	559.93	1016.46	1891.2	3249.33	3504.17	3269.62	3029.82	2612.15	2253.52	4420.66	2670.16	1761.56	1666.53	4236.2	2960.7	3179.38	3423.87	3185.69	3427.65	4264.48
M471T30_2	471.343	30.376	Echinocystic acid	[M-H]-		C08942	Lipids and lipid-like molecules	Prenol lipids	Triterpenoids	75972.7	46364.8	64154.2	137965	70892.9	84401.7	95671	60938	83021.6	57274.4	93026	79305.2	69121.7	72844.2	60401.9	67689	88371.7	57927.9	62990.2	47496.6	66189.8	67583.9	41470.4	46913.5	69312.6	68953	67435.6	68164.5	68973.4
M497T327	497.267	327.241	Ganoderic acid a	[M-H-H2O]-			Lipids and lipid-like molecules	Prenol lipids	Triterpenoids	2234.61	11680.6	6823.55	2321.44	3916.54	2877.75	27588.1	13637.8	29605.7	11359.9	9769.93	11538.7	20991.4	26449.2	24487	25839.7	15008	17382.2	17461.2	15986.1	428.455	664.962	23807.8	13770.2	22094.5	18500	18505.7	18493.3	18502.2
M493T314	493.259	313.934	Ganoderic acid f	[M-H-H2O]-			Lipids and lipid-like molecules	Prenol lipids	Triterpenoids	6528.9	11366	13737.6	11457.6	8028.69	15701.2	15195.9	20564.9	19362.5	2730.64	4951.07	15563	17092.7	16570.4	16972.8	16305.5	16257.2	18166.8	15355.7	14890.3	1339.72	1172.93	16092.5	11977.1	11922.5	15735.7	15228	15750.5	15243.2
M829T195	829.481	194.611	Ginsenoside f2	[M+FA-H]-			Lipids and lipid-like molecules	Prenol lipids	Triterpenoids	48521.4	38590.5	33962.4	39144.1	47794.1	52401.7	53797.4	29216.7	52858.8	55910.1	50136.7	34901.1	47996.6	48479.3	25386.8	41037	32708.4	42297.1	21775.1	18638	30600.4	27004.6	22681	15535.8	37294.3	36971.1	36974.6	36969.5	38801.3
M815T36	815.495	35.697	Ginsenoside f3	[M+FA-H]-			Lipids and lipid-like molecules	Prenol lipids	Triterpenoids	496085	113316	133046	241462	207865	237838	171115	439717	242164	446645	421099	370245	182296	240459	136144	154294	157113	301521	157025	127717	243215	297828	134815	138093	248594	248569	251334	248583	263767
M1078T314	1077.59	313.792	Ginsenoside rb3	[M-H]-			Lipids and lipid-like molecules	Prenol lipids	Triterpenoids	402495	1.03425e+06	617241	396996	590896	363576	1.96517e+06	1.57147e+06	2.33809e+06	27221.6	341649	1.23543e+06	1.78601e+06	2.21368e+06	1.96289e+06	2.08269e+06	1.73012e+06	1.50349e+06	1.52237e+06	1.37916e+06	100978	97928.2	1.79829e+06	1.19121e+06	1.51486e+06	1.52241e+06	1.51378e+06	1.51495e+06	1.53004e+06
M799T39	799.482	38.648	Ginsenoside rf	[M-H]-			Lipids and lipid-like molecules	Prenol lipids	Triterpenoids	14051.2	25422.1	18270.1	38332.8	19641.8	17421.9	28372.1	17319.2	27390.1	37727.8	11065.1	21641.3	23033.3	24703.3	18367.3	19624	35421.9	34689.6	21423.5	20695.1	22319.3	26109.2	18025.7	21311.8	21168.3	20370.7	20380.3	20697	20382.7
M845T198_2	845.476	197.556	Ginsenoside-rg1	[M+FA-H]-			Lipids and lipid-like molecules	Prenol lipids	Triterpenoids	44597.8	31744.3	47811.2	42951	55320.7	58430.3	24103.5	12528.2	52999.1	8299.92	33616.1	29450.9	21457.3	42492.8	20521.3	22790.8	21581.2	35489.9	9022.79	7573.09	27186.3	28509	13704.2	9875.53	26126.4	24554.9	28188.7	26533.7	26118.9
M765T74	765.476	74.364	Ginsenoside rg5	[M-H]-			Lipids and lipid-like molecules	Prenol lipids	Triterpenoids	14925.5	10585.3	14819	15694.7	18300.3	22929.6	22125.5	9963.49	18697.3	21794.6	21756.1	11154.2	15387.5	28630.7	13436.1	12361.5	12564	16016.6	11506.6	10119.3	10832.3	11030.3	12271.6	8754.54	16719.4	13805	14056.9	13884.9	13875.4
M683T324	683.441	324.335	Ginsenoside rh1	[M+FA-H]-			Lipids and lipid-like molecules	Prenol lipids	Triterpenoids	303.634	4936.32	886.732	300.685	1429.51	273.863	8042.18	6231.86	8360.27	61208.3	18198.3	4609.68	8244.42	10817.7	7143.65	6208.35	6186.54	6483.38	4252.27	4405.45	171.752	35.3568	5341.81	3863.42	11274.9	10263	11269.7	11270.8	11096.1
M667T189	667.429	189.333	Ginsenoside rh2 (s-form)	[M+HCOO]-	HMDB0039544		Lipids and lipid-like molecules	Prenol lipids	Triterpenoids	13369.7	25384.6	28245.4	21203.5	27498.7	25298.7	46479.4	6779.82	32798.9	98047.2	41470.2	11952.7	30870.5	40031.3	24826.2	25693.8	22628.7	21570	17533.3	13801.8	16207.5	12936.1	16861.4	12034.6	29024.5	28354.5	27306.6	28661.1	28353
M425T108	425.359	107.514	Lanosterol	[M-H]-	HMDB0001251	C01724	Lipids and lipid-like molecules	Prenol lipids	Triterpenoids	767.915	1121.3	7993.75	7574.53	7048.4	6665.53	827.701	430.83	997.104	1245.09	2260.82	565.468	1404.6	1314.66	1080.74	1139.48	840.443	130.966	1905.22	3588.22	897.637	855.613	1569.22	2854.8	2771.46	2439.88	2430.12	2589.25	2236.6
M455T37_2	455.349	37.019	Oleanolic acid	[M-H]-		C17148	Lipids and lipid-like molecules	Prenol lipids	Triterpenoids	43499.5	12463.8	28409.6	28523	35145.8	30798.4	24014.2	22383.3	20497.9	58790.4	16004.3	29541.7	12937.1	32827.3	25382.4	25781.7	26042.9	42124	11926.9	13671.9	28052.7	34563.7	22411.6	12729.9	28887.3	27681	28072.1	27877.9	26935.7
M497T27_2	497.31	27.232	Poricoic acid a	[M-H]-			Lipids and lipid-like molecules	Prenol lipids	Triterpenoids	18716	29493.3	37406.7	33360.1	50385	31611.6	36996.2	13843.9	22732.3	107700	55006.4	16973.5	38686.5	48739	73540.9	25962	27603.6	9417.27	35358.1	44006	17572.2	15883.9	42510.8	37355.4	39014.2	38994.4	37992.9	33083.8	38988.6
M463T305_2	463.262	304.899	Pristimerin	[M-H]-		C08633	Lipids and lipid-like molecules	Prenol lipids	Triterpenoids	26230.2	19626	17926.7	8288.56	14147.1	20846	63830.4	53228.1	97162.7	9118.81	34555.4	31985.1	56669.6	59065	48524.3	76911.3	46657	56588.7	41945.6	64291.6	9167.36	10159.4	38220.8	69712.6	55903	49333	55391.7	52562.8	31733.9
M749T34	749.432	33.77	Pulchinenoside a	[M-H]-			Lipids and lipid-like molecules	Prenol lipids	Triterpenoids	15734.6	12716	23069.5	6575.22	15487.4	19490	24348.8	8376.85	19969.2	76094.2	41628.3	9142.17	25030.9	28836.5	26538.5	26081.7	10246.4	10139.3	18790.5	21376.8	8333.89	8803.84	17041	13641.6	26584.5	27440.2	26005.9	26604.4	24391.1
M457T28	457.346	28.389	Betulinic acid	[M+H]+	HMDB0030094	C08619	Lipids and lipid-like molecules	Prenol lipids	Triterpenoids	5999.28	34603.1	15446.3	43910.9	25578.3	12551	54138.3	17126.2	31838.8	78241.4	49120.7	15907.6	47415.5	18041.5	42290.9	48061.3	88173.7	19475.3	74693	15938.5	24855.8	16088.1	17229.8	11754.2	28823.5	29332.4	37744.7	28128.7	31725.9
M471T263_2	471.219	263.282	Evodin	[M+H]+		C03514	Lipids and lipid-like molecules	Prenol lipids	Triterpenoids	135384	234081	116027	80497.2	105902	72158.4	558632	267319	374106	95245.4	91875.1	187450	328906	428299	546521	468333	390203	189795	357800	359608	30423.7	34484	412937	340944	361073	385560	384490	384375	373643
M433T288	433.24	288.031	Forskolin	[M+Na]+		C09076	Lipids and lipid-like molecules	Prenol lipids	Triterpenoids	357075	932053	806774	331817	549369	356913	1.48536e+06	492380	952803	63069	207686	490381	1.0365e+06	1.12854e+06	1.45625e+06	1.09007e+06	988461	536793	1.09893e+06	1.4797e+06	229598	261681	1.20149e+06	1.13788e+06	737597	742008	742014	746355	735188
M573T402	573.311	402.31	Ganoderic acid h	[M+H]+			Lipids and lipid-like molecules	Prenol lipids	Triterpenoids	9873.19	17602.9	11915.4	7528.46	11505.6	9168.62	19808.8	18909	18572.7	33257.5	13453.2	17590.9	26630	23431.9	34027.3	73482.3	27281.7	18829.6	28181.5	30061.2	5394.44	8677.14	38325.1	76837	24728.8	24780.7	25150.5	25081.9	23482.8
M473T33_2	473.341	33.215	Maslinic acid	[M+H]+	HMDB0002392	C16939	Lipids and lipid-like molecules	Prenol lipids	Triterpenoids	42234.4	44060	28828.6	103391	34529.2	34501.8	58969.5	11579.3	23678.8	137759	66992.1	35640.4	28875.7	45282.1	68306.6	23910.7	273732	7296.05	8259.12	48102.7	30984.3	63395.4	39091.8	49596.8	13541.4	34854.3	31506.8	32958.4	35008.5
M477T374	477.193	373.612	Obacunone	[M+Na]+		C08775	Lipids and lipid-like molecules	Prenol lipids	Triterpenoids	204735	612808	456418	319821	414457	273854	1.00041e+06	692046	881172	27237.6	188030	544908	918803	1.03472e+06	995669	901585	793946	739361	778858	713936	116071	127611	893477	702384	692450	712638	707329	712672	712677
M597T295	597.295	294.755	Salannin	[M+H]+		C08780	Lipids and lipid-like molecules	Prenol lipids	Triterpenoids	35050.7	73226.8	55055.4	50669.5	50664.8	45283.4	56807.3	67285.3	47964	9431.34	34760.9	64927.2	102027	67160.2	64675.3	67466.3	93468.7	89745.3	72868.3	70784	20930.6	21456.6	70324	58905.6	70537.2	80669.1	66371.2	64199.3	66291.7
M411T32	411.36	32.459	Ursolic acid methyl ester	[M+H-C2H4O2]+			Lipids and lipid-like molecules	Prenol lipids	Triterpenoids	246502	215960	388270	398232	453463	448606	378884	228911	373595	129319	328052	271903	355174	364041	404370	298002	279018	393892	393708	370714	314466	329582	340112	269323	296596	313365	307871	311787	311728
M685T452_2	685.252	452.051	Azadirachtin b	[M+Na]+			Lipids and lipid-like molecules	Prenol lipids	Triterpenoids	6715.92	22736.1	14696.7	8386.29	13224.2	7815.01	65938	32453.7	43764.2	5731.67	10246	20674.6	39834.4	75968.1	47881.4	46688.8	34058.3	51792.1	47586.4	49915.8	5015.11	4400.56	43096.3	33795.1	39766.5	42128.9	37780.9	37821	37826.2
M853T279	852.508	278.986	.alpha.-chaconine	[M+H]+		C10796	Lipids and lipid-like molecules	Steroids and steroid derivatives	Steroidal glycosides	1.63601e+06	992855	589084	675974	818484	640941	1.23808e+06	1.15172e+06	938276	141515	387795	1.25712e+06	659522	914334	899650	1.10251e+06	952584	889322	797670	770798	715407	950289	624762	672485	773946	811399	819159	819102	819221
M449T205_2	449.271	205.225	Androstan-3-ol-17-one 3-glucuronide	[M+H-H2O]+	HMDB0004484	C11136	Lipids and lipid-like molecules	Steroids and steroid derivatives	Steroidal glycosides	119744	446379	278024	184072	235290	171334	622916	513932	631245	23812.8	134899	481148	704157	749085	692630	665436	494200	620459	509246	470413	72801.7	62839.5	626995	419732	420630	428414	462801	427359	420937
M1032T393	1031.54	393.406	Furostane base -2h + o-hex, o-hex-dhex-dhex	[M-H2O+H]+	HMDB0034062		Lipids and lipid-like molecules	Steroids and steroid derivatives	Steroidal glycosides	10739.4	21465.3	17210.7	11089.4	15269.9	11474.1	36043.9	31000.2	35542	3579.17	10863.7	25012	33579.6	36614.7	35380.2	34552.3	29753.1	31493.9	31557.9	24501.2	3777.17	5136.64	29615.6	22560.7	26235.9	26897.7	26666.2	27082.3	26897.5
M877T378	877.434	378.226	Ophiopogonin d	[M+Na]+			Lipids and lipid-like molecules	Steroids and steroid derivatives	Steroidal glycosides	12853.9	22367.3	20549.2	16158.3	16403.2	13924.2	23840.5	28621.1	29030	9588.18	11825.3	24672	31507.2	25491	29064.9	24901.4	24755.6	33866.9	23366.9	23041.2	8758.43	6317.31	30958.9	23124.3	22973.6	23574.4	22161.7	22957.2	24572.6
M869T321_1	868.502	320.808	Solamargine	[M+H]+		C10819	Lipids and lipid-like molecules	Steroids and steroid derivatives	Steroidal glycosides	463789	277172	154679	193672	198080	171514	338729	326777	261378	119563	272918	348638	188358	222635	252658	289018	272969	240631	240094	228963	189553	263962	182625	200691	251209	269993	269991	266706	269973
M741T160	741.442	159.894	Timosaponin a-iii	[M+H]+			Lipids and lipid-like molecules	Steroids and steroid derivatives	Steroidal glycosides	2640.88	26075.3	6604.13	9426.17	16706.5	75695.6	33681.1	213883	15657.4	17067.9	21064.8	5979.68	29762.7	10356.6	22848.8	45518.5	8520.64	15424.2	20679.9	16220.7	27410.5	3540.06	24062.6	10225.7	59526.8	28500.5	23612.8	25485.2	23686.9
M398T321	398.34	321.349	Solanidine	[M+H]+	HMDB0003236	C06543	Lipids and lipid-like molecules	Steroids and steroid derivatives	Steroidal alkaloids	38194.3	13000.8	8202.27	17455.4	13646.9	15353	12970.8	13255.1	10943.9	5130.89	14474.2	17541.3	7192.82	9779.64	9697.44	10641.1	11348	8920.89	7818.63	8325.45	31009.7	34965.8	9358.29	7233.75	9727.11	11153.6	10833.4	11166.4	11150.3
M513T212_3	513.266	211.528	Proscillaridin a	[M+H-H2O]+		C12816	Lipids and lipid-like molecules	Steroids and steroid derivatives	Steroid lactones	249093	445465	389969	258004	327040	218415	797168	831229	804046	52034.1	294808	448805	783788	886938	893705	797690	642348	692059	674019	691693	97729.7	96781.3	797811	649712	684849	697120	685686	685764	752047
M429T28	429.316	27.929	17.beta.-nandrolone decanoate	[M+H]+	HMDB0015694	C08154	Lipids and lipid-like molecules	Steroids and steroid derivatives	Steroid esters	45953.8	29737.3	63186.5	224234	39067.3	66889.8	73662.9	28654.6	53289.6	344527	155386	24227.6	89193.4	90466.3	80572.8	44402.7	325796	49680	41325.1	37398.9	104620	112921	41154.3	87209	69703.4	69619.4	85090.3	69409.2	73015.3
M413T27	413.321	26.958	Testosterone cypionate	[M+H]+		C08156	Lipids and lipid-like molecules	Steroids and steroid derivatives	Steroid esters	10377.5	14865.7	23855.5	956.863	26941.6	19757.7	25618.2	8291.44	25327.7	57292.2	30489.1	7397.06	28523.3	35579.3	46002.1	26135.9	60281.5	19510.2	18304.9	20035.2	53180.4	22049.2	18857.3	17350.7	25463.8	25511.2	27386.2	25995.5	25993.7
M335T49	335.257	48.624	5.beta.-pregnane-3.alpha.,17-diol-20-one	[M+H]+		C14609	Lipids and lipid-like molecules	Steroids and steroid derivatives	Pregnane steroids	936434	380274	343133	1.07265e+06	438622	516157	423813	946055	969787	773019	1.37573e+06	1.69367e+06	378012	577586	326662	288787	233115	1.67619e+06	239984	246979	699936	607600	236280	229445	503674	511018	503851	598110	503640
M399T26_2	399.177	26.179	Fluorometholone	[M+Na]+	HMDB0014469		Lipids and lipid-like molecules	Steroids and steroid derivatives	Pregnane steroids	42793.7	22306.8	21254.4	68541.1	19573.2	21531.1	22995.4	32833.3	30129.7	30436.1	34976.6	33029.8	17642.7	13292.4	23451.9	18518	37734.6	38707.4	18785.8	18446.1	35178.3	38700.3	14176.9	19064.2	29500.3	30164.4	32530.8	29520.9	29518.6
M599T448	599.226	447.982	Methyl 5,6-diacetyloxy-10-hydroxy-2,4b,7,7,10a,12a-hexamethyl-12-methylidene-1,4,8-trioxo-4a,5,6,6a,9,10,10b,11-octahydronaphtho[1,2-h]isochromene-2-carboxylate	[M+Na]+			Lipids and lipid-like molecules	Steroids and steroid derivatives	Oxosteroids	12553.3	33469.6	22056.3	14909.7	18485.9	14334.4	49665.7	44726.9	52723	6565.75	11816.1	34676.2	39285.5	48117.5	57706.9	47416.2	42721.5	39370.6	42512.5	39143.6	7745.36	6727.37	46157	39217.6	36508.1	37436.2	36802	36512.1	36511.8
M243T33	243.173	32.576	5.beta.-pregnane-3.alpha.,17,21-triol-11,20-dione	[M+H-C4H10O4]+		C05470	Lipids and lipid-like molecules	Steroids and steroid derivatives	Hydroxysteroids	663805	299275	267367	356370	232295	299219	525317	792182	691796	430919	479724	591979	430632	503485	455527	439801	351265	565025	323349	277594	379017	365926	238861	219220	399124	417190	417191	417081	405870
M438T262_2	438.231	261.648	4-ohe2-1-n7gua	[M+H]+			Lipids and lipid-like molecules	Steroids and steroid derivatives	Estrane steroids	4567.46	11614.6	11460.2	8628.64	9126.33	6229.94	39752	30562.8	36137	39332.4	26270.6	15045.6	31117.4	46200.1	38077.8	35614.9	26882.5	28278	25469	20914.1	5424.12	6503.77	29490.3	15661.5	30552.7	31435.9	30564.2	33101.9	28528.9
M539T70	539.285	70.2125	Cucurbitacin d	[M+Na]+		C08796	Lipids and lipid-like molecules	Steroids and steroid derivatives	Cucurbitacins	47443	41725.3	33054.4	20997.7	31914.4	27862.8	80230.5	38584.7	51024.4	23337.6	42665.4	69319.5	65040.3	48464.9	64724.2	63297.3	54806.9	44231.6	52583.6	42158.7	32312.1	34636	51958.8	54538.7	57747.1	62934	61233.8	57683.5	57760.1
M579T298	579.308	297.735	Cucurbitacin e	[M+Na]+		C08797	Lipids and lipid-like molecules	Steroids and steroid derivatives	Cucurbitacins	16087.7	51044.7	28949.1	16701.7	24375.5	17091	139714	59872.4	140936	11973.3	17605.6	36061.7	114021	164150	156906	132652	90829.2	69090.7	92399.5	81126.5	8866.39	9163.84	134954	65032.1	74771.9	75923.7	75925.1	75803.1	75673
M461T260	461.27	260.133	Cucurbitacin i	[M+H-3H2O]+		C08800	Lipids and lipid-like molecules	Steroids and steroid derivatives	Cucurbitacins	93918	177960	178701	122253	164490	97244.8	266735	219080	243547	32713.8	106202	181053	267736	258715	283974	230070	330085	368439	288054	311690	35962.5	35092.4	270765	330464	293329	310360	294738	310442	310479
M415T50	415.266	49.6545	3beta,7alpha-dihydroxy-5beta-cholan-24-oic acid	[M+Na]+	HMDB0000361	C17660	Lipids and lipid-like molecules	Steroids and steroid derivatives	Bile acids, alcohols and derivatives	17759.8	32628.8	15416.6	36395	15744.3	11250.6	21994.4	5685.46	11661.6	3925.9	11737.3	10951	32530.2	34653	21822	23986.9	33532.4	25687.2	33447.9	30507.3	34150.7	34499.4	29860.3	36141.4	13068.7	13696.4	13697.1	13697.4	13602.3
M615T89	615.42	88.8105	3-[(cholamidopropyl)dimethylammonio]-1-propanesulfonate	[M+H]+		C11321	Lipids and lipid-like molecules	Steroids and steroid derivatives	Bile acids, alcohols and derivatives	5736.84	44422.2	150583	98005.9	144265	146684	44372	3944.52	22447.6	13438.1	6305.69	5209.82	50012.9	54963.9	66221.5	63848.6	49025.3	7925.38	105928	141802	6303.26	7032.32	152491	101259	57785.5	60763	56079.9	56820	53660.3
M393T33_1	393.284	32.968	Chenodeoxycholate	[M+H]+	HMDB0000518	C02528	Lipids and lipid-like molecules	Steroids and steroid derivatives	Bile acids, alcohols and derivatives	297232	222392	389765	287074	319569	301520	234577	286264	198463	261705	230294	337514	282140	353362	197689	241786	239578	247548	298485	181949	235378	293500	240537	460769	360516	378788	355184	362676	355317
M251T34_3	251.2	34.163	11-oxoandrosterone	[M+H-3H2O]+		C14671	Lipids and lipid-like molecules	Steroids and steroid derivatives	Androstane steroids	23764.2	18234.1	25297.9	24278.7	19709.9	22039.6	37257.7	27241.1	28650.3	26909.4	32692.8	21724.2	31416.8	49200.5	39418.8	31574.8	29069.1	38026.4	23523.8	34315.1	28547.2	24890.1	29074.3	27923.7	36218.1	36204.3	42384.4	37574.4	36146.3
M735T349	735.315	349.346	3-dehydroepiandrosterone sulfate	[2M-H]-	HMDB0001032	C04555	Lipids and lipid-like molecules	Steroids and steroid derivatives	Sulfated steroids	6448.62	19459.1	9473.24	6550.58	13001.7	6002.74	35524.4	25337.6	35220.3	3510.61	7226.55	18243.1	26403.5	35216.1	31774.8	33570.9	19524.1	20087.3	21317.4	22129.5	2711.86	2787.2	26002.9	14869.3	21592.8	21032.4	21001	21316.4	23095.4
M369T29_2	369.192	28.774	5.alpha.-androstan-3.beta.-ol-17-one sulfate	[M-H]-	HMDB0062657		Lipids and lipid-like molecules	Steroids and steroid derivatives	Sulfated steroids	27112.1	13999.3	22329	35020.1	14121.1	14894.9	95254.8	47475.3	67560.9	161729	84733.6	28362.3	14869.1	30411.1	25075.1	21911.3	63414.8	25379.7	15879.5	46328.3	27427.3	17515.1	11180.1	11670.8	35151.8	34102.3	32068.9	34113.1	33516.3
M505T357_2	505.225	357.423	11.alpha.-hydroxyprogesterone .beta.-d-glucuronide	[M-H]-			Lipids and lipid-like molecules	Steroids and steroid derivatives	Steroidal glycosides	30421.1	43070.5	22696.2	13432.7	25378.7	18398	124796	39018.9	105425	32963.3	24969.8	47068.4	73630.6	113823	137760	114396	89101.3	40597.1	88437.3	75455.3	11478.5	13810.1	121847	76946.2	69606.5	70660.6	71426	71415.1	71411.2
M641T311	641.292	310.56	11-oxomogroside v	[M-2H]2-			Lipids and lipid-like molecules	Steroids and steroid derivatives	Steroidal glycosides	16751.7	49754.3	32183.1	20455.5	24578.4	18402.8	133625	79590.3	128755	7345.83	24730.6	61408.8	129207	168270	144921	158029	132251	115177	124461	112090	9127.9	8668.96	129045	95846.3	94829	98110.2	99650.1	97193.6	98110.4
M623T458	623.236	457.78	1,3,5(10)-estratrien-3,17.beta.-diol diglucosiduronate	[M-H]-			Lipids and lipid-like molecules	Steroids and steroid derivatives	Steroidal glycosides	3128.71	5840.29	4346.14	2915.64	3779.59	3161.96	17327.1	7331.91	14750	3814.49	3368.56	6394.11	30304.6	17309.6	26109.2	15137.2	9051.24	26570.8	9575.98	8457.5	1590.46	2130.29	11002.2	7844.18	7795.04	7804.14	7925.87	7798.07	7925.2
M1120T314	1119.6	313.805	2-[5-hydroxy-4-methoxy-6-[4-methoxy-6-[4-methoxy-6-[4-methoxy-2-methyl-6-[[(3s,10r,11s,12s,13s,14s,17s)-11,12,14-trihydroxy-17-[(1s)-1-hydroxyethyl]-10,13-dimethyl-1,2,3,4,7,8,9,11,12,15,16,17-dodecahydrocyclopenta[a]phenanthren-3-yl]oxy]oxan-3-yl]oxy-2-methyloxan-3-yl]oxy-2-methyloxan-3-yl]oxy-2-methyloxan-3-yl]oxy-6-(hydroxymethyl)oxane-3,4,5-triol	[M-H]-			Lipids and lipid-like molecules	Steroids and steroid derivatives	Steroidal glycosides	10155.6	38714.6	22110.9	13303.3	12261	13447.1	73228.7	43867.9	87540.7	2065.69	9064.88	27853.8	79166.5	66288.3	66086.2	64706.4	64853.5	42377.9	46243.3	42144.9	1496.72	2278.01	54845.1	54905.6	50387.4	51946.2	50319.9	53017.1	50335.5
M915T264	915.493	263.851	2-[[6-[[17-[5,6-dimethyl-3-[3,4,5-trihydroxy-6-(hydroxymethyl)oxan-2-yl]oxyhept-5-en-2-yl]-1-hydroxy-10,13-dimethyl-2,3,4,7,8,9,11,12,14,15,16,17-dodecahydro-1h-cyclopenta[a]phenanthren-3-yl]oxy]-3,4,5-trihydroxyoxan-2-yl]methoxy]-6-(hydroxymethyl)oxane-3,4,5-triol	[M-H]-			Lipids and lipid-like molecules	Steroids and steroid derivatives	Steroidal glycosides	10556.9	11325.9	9785.29	7454.34	13772	10054.8	31621.7	14167	31835.9	4214.07	7763.47	11697.8	22928.7	31898.5	20673.9	27026.7	20178.7	21726.9	10556.7	6203.4	6819.07	6986.96	11883	10126.8	18576.1	18800.5	18574.2	18575.6	19206.7
M343T75_1	343.246	75.212	3-hydroxystanozolol glucuronide	[M-H-C6H8O6]-			Lipids and lipid-like molecules	Steroids and steroid derivatives	Steroidal glycosides	88000.8	199421	41923.4	71020.6	54402.5	57938.1	525807	92768.8	288669	154027	225934	86173.1	343094	348534	300278	322328	310313	217705	175870	128268	163522	195583	169668	174191	197414	197592	190213	202066	180699
M467T183	467.282	183.441	5.alpha.-androstan-3.alpha.,17.beta.-diol-o-3-.beta.-glucuronic acid	[M-H]-			Lipids and lipid-like molecules	Steroids and steroid derivatives	Steroidal glycosides	4650.22	12250.8	8755.85	5721.77	9188.52	4533.79	20083.7	11547	18552.3	23152.8	9250.51	6469.26	14662.8	22349.5	19077.6	18940.3	12638.4	14209.8	11385.5	13246	1711.14	2565.72	13160.4	10241.4	13938	13932.9	15022.9	14271.8	13925.3
M477T281	477.278	281.383	7.alpha.,17.alpha.-dimethyl-5.beta.-androstane-3.alpha.,17.beta.-diol glucuronide	[M-H-H2O]-			Lipids and lipid-like molecules	Steroids and steroid derivatives	Steroidal glycosides	164393	170119	209589	94610.8	255035	101597	606037	419126	427324	24301.5	82699.1	305131	205275	352490	758236	441170	362704	314542	337995	376545	27450.7	38189.1	493276	397274	412301	332424	331943	332539	332595
M850T279	850.491	279.206	Alpha-chaconine	[M-H]-			Lipids and lipid-like molecules	Steroids and steroid derivatives	Steroidal glycosides	18676.8	17155.8	13277	9376.75	12972	9949.17	26462.6	24316	29887.2	6625.09	9861.65	22444.5	17891.6	30952.7	23480.5	30023.6	20785.6	22169.8	18063.3	16471.8	6038.02	8640.48	20447.1	12226.7	20690	20623.1	20623.2	20843.5	20696.3
M866T321	866.483	321.08	Alpha-solanine	[M-H]-			Lipids and lipid-like molecules	Steroids and steroid derivatives	Steroidal glycosides	10520.7	13823.2	5392.9	2621.17	3144.26	2083.7	14291.1	11163.4	12646.2	3894.22	7042.04	14487.4	24752.4	21645	12996.2	16124.3	13848.3	12688.7	12642.8	11315.5	1711.7	3672.83	13276.6	10196	17014.3	16977.3	17558.1	15444	15753.9
M447T267	447.22	266.875	Androsterone glucuronide	[M-H-H2O]-	HMDB0002829	C11135	Lipids and lipid-like molecules	Steroids and steroid derivatives	Steroidal glycosides	97322.3	292137	164191	82879.9	148127	86716.8	1.17311e+06	235848	775391	56645.6	81776.2	160098	554325	781041	960378	838667	565853	319569	579912	562408	37044.6	48475.7	657603	460463	539823	516827	548563	548429	548182
M913T338	913.48	337.837	Astragaloside i	[M+HCO2]-			Lipids and lipid-like molecules	Steroids and steroid derivatives	Steroidal glycosides	3275.6	8815.2	4105.9	2004.08	1501.44	2395.83	15870.4	7377.35	14652.9	1200.82	2924.22	5487.32	14217.6	17464.7	14423.6	13386.4	10186.9	9719.44	8326.45	9318.48	938.418	1016.44	14156	7597.25	8702.38	8926.74	8627.11	8925.25	9021.33
M447T286	447.187	286.39	Beta-estradiol 3-(beta-d-glucuronide)	[M-H]-			Lipids and lipid-like molecules	Steroids and steroid derivatives	Steroidal glycosides	54876.7	95603	63016.4	19938.5	33314.4	36708.5	163100	71783.2	195681	6665.32	35583	64190.8	100691	128390	90481.4	129435	56825.8	59693.9	92892.7	44276.6	3472.31	5140.18	96067.5	50113.4	68036.2	78043.2	73006.8	68095.1	68208.1
M869T306	869.471	305.617	Furostane base -1h2o -2h + 1o, o-hex, o-pen-dhex	[M-H]-			Lipids and lipid-like molecules	Steroids and steroid derivatives	Steroidal glycosides	3706.3	19145	10319.6	6742.52	7993.05	6828.63	63274.9	36898.2	83904.4	1326.56	6475.6	18692.2	52253.8	83546.3	45519	55364.9	34365	34000.4	22472.9	27115.4	758.844	1463.35	37730.7	16398.8	33389.2	32261.4	30050.9	29869.5	30082
M887T217	887.463	217.356	Furostane base -2h + 1o, o-hex, o-pen-dhex	[M-H]-	HMDB0041051		Lipids and lipid-like molecules	Steroids and steroid derivatives	Steroidal glycosides	123719	432306	245689	176954	215509	158575	900412	531756	930258	13617.1	240907	376032	816823	1.09421e+06	623334	776633	557196	749510	466190	454789	76841.3	66249.2	554662	326615	465819	469103	463137	463105	461669
M1082T222	1081.53	221.806	Furostane base + o-hex, o-hex-hex-hex	[M-H]-	HMDB0034083		Lipids and lipid-like molecules	Steroids and steroid derivatives	Steroidal glycosides	10963	32097.8	19123.9	12187.1	14594.4	9532.13	85306.3	32213.5	75484.3	9095.72	18023.6	24672.2	60021.8	87921.9	71479.4	68032.8	49064.5	44317.7	48669.6	43794.5	6710.67	7188.06	58662.2	37182.9	39751.4	38430.3	38225.4	38432	38224.6
M823T255	823.463	254.68	NCGC00380845-01	[M-H]-			Lipids and lipid-like molecules	Steroids and steroid derivatives	Steroidal glycosides	11265.9	12351.5	19866	15696.3	27195.2	19670	29995.4	12484.9	32331.3	5707.71	11888.5	13763.3	26380	36766.1	23203.5	26072.4	19207.1	28564.4	18091.8	14499.6	10464.8	11060	17880.9	13236	23684.2	22698.4	22711.1	21850.9	26410.7
M1050T260	1049.51	259.893	Polyphyllin b	[M+Cl]-			Lipids and lipid-like molecules	Steroids and steroid derivatives	Steroidal glycosides	20422.8	102788	63645.6	25291	41764.9	26218.9	392422	163414	350903	2088.13	32154.7	98990.7	262331	388526	293487	287859	168412	211604	146206	164449	6167.85	5953.49	199811	108277	158433	156483	156475	172453	156496
M1014T298	1013.54	297.639	Polyphyllin e	[M-H]-			Lipids and lipid-like molecules	Steroids and steroid derivatives	Steroidal glycosides	2115.69	3665.32	4820.77	2501.66	6325.32	4040.37	6038.71	3879.1	5391.07	1173.31	2011.72	3534.45	4878.65	15759.6	2984.06	9447.32	4584.63	4896.81	2707.9	3909.03	1098.44	1722.49	4092.62	2859.65	7720.23	5052.26	5101.31	5061.39	4892.85
M737T303	737.414	302.56	Polyphyllin vi	[M-H]-			Lipids and lipid-like molecules	Steroids and steroid derivatives	Steroidal glycosides	11084.9	34193.5	26551.9	12865.1	18089.3	14211.3	92006.1	58268.2	98192.6	1752.91	13455.4	34334	69739.8	103532	86125.6	97112.6	60769.1	55947.6	58959.7	58359.3	3175.75	3330.53	76341.1	44070.2	51877.4	51885.1	51310.2	49423	51878.3
M1064T130	1063.52	129.516	Protogracillin	[M-H]-		C08908	Lipids and lipid-like molecules	Steroids and steroid derivatives	Steroidal glycosides	3814.26	4774.68	3548.25	3251	3973.3	1884.05	7837.91	4957.83	10577.9	448.684	3552.65	5455.54	8107.23	8243.29	9509.71	8459.88	5590.89	6864.45	4351.44	7609.94	3134.64	2830.49	8655.15	5948.97	5265.41	5267.69	4889.2	5090.64	5265.63
M1030T393	1029.51	392.928	Pseudoprotodioscin	[M-H]-		C17469	Lipids and lipid-like molecules	Steroids and steroid derivatives	Steroidal glycosides	1560.52	2246.64	2271.58	1384.19	1803.77	1328.69	7044.03	3603.09	5962.4	2592.83	1905.83	2189.04	5031.28	6887.96	3530.86	3832.73	3976.9	2512.99	2656.54	3643.71	803.639	856.447	5103.36	2336.36	2889.57	3520.86	3060.11	3111.25	2916.14
M867T450	867.436	449.51	.beta.-acetyldigoxin	[M+HCO2]-			Lipids and lipid-like molecules	Steroids and steroid derivatives	Steroid lactones	2196.85	4364.63	2945.85	2031.91	2796.66	2133.38	9786.51	5352.02	8475.02	2528.78	2470.33	3937.49	7341.46	1109.22	7801.99	2058.14	1977.44	1456.08	5416.93	5628.75	1171.46	1496.55	6441.44	4560.5	5419.86	5546.8	5459.2	5459	5210.62
M431T200	431.261	200.083	Bufalin	[M+FA-H]-		C16922	Lipids and lipid-like molecules	Steroids and steroid derivatives	Steroid lactones	2850.52	1062.61	2240.48	2296.43	2702.2	1542.99	2259.48	1410.52	3683.2	4846.72	4334.04	3107.28	978.12	2743.52	993.717	1893.96	926.968	2946.92	1290.8	1201.81	1842.9	2417.15	1652.67	528.052	2164.83	2165.23	2132.58	2165.72	1897.67
M339T51_1	339.197	50.9275	Canrenone	[M-H]-			Lipids and lipid-like molecules	Steroids and steroid derivatives	Steroid lactones	575479	49733.5	438785	152027	378312	380504	107637	295000	317701	162055	415318	181439	103182	271172	569791	91362.9	44203.6	260218	62407.5	59641.2	669506	542749	59429.3	84925.5	238188	78955.4	256238	256004	256655
M823T209	823.455	209.333	Digitoxin	[M+CH3COOH-H]-	HMDB0015468	C06955	Lipids and lipid-like molecules	Steroids and steroid derivatives	Steroid lactones	5217.35	5583.64	7370.97	5433.08	9502.41	7050.47	12530.5	5642.1	11471.2	3639.72	6704.38	5283.08	8058.18	11444.8	7264.85	8898.89	6229.09	8877.7	5135.16	4516.37	7477.88	4510.25	5537.14	4043.8	7518.6	7304.45	7355.89	7304.25	7303.96
M917T318	917.386	317.818	K-strophanthoside	[M+HCO2]-		C08881	Lipids and lipid-like molecules	Steroids and steroid derivatives	Steroid lactones	6065.71	14985.4	9472.21	5695.3	8842.14	5573.25	33734.1	20997.8	32543.6	1138.99	8106.69	16855.2	24135.5	30964.3	26872.6	31338.5	24235.3	22491.8	25166.7	23836.8	1346.1	577.136	25065	16892.2	20349.3	20991.9	22561.6	22758.5	20995
M513T29	513.306	28.513	11-ketofusidic acid	[M-H]-			Lipids and lipid-like molecules	Steroids and steroid derivatives	Steroid esters	111309	177695	306076	240623	333353	255119	404622	79184	229211	726161	311174	67067.2	343306	298948	533683	326843	293336	159918	229931	245693	194499	196746	258406	215177	287072	287091	284622	276301	287086
M503T202	503.284	202.406	(19r)-9-acetyl-19-hydroxy-10,14-dimethyl-20-oxopentacyclo[11.8.0.0<2,10>.0<4,9 >.0<14,19>]henicos-17-yl acetate	[M+CH3COOH-H]-			Lipids and lipid-like molecules	Steroids and steroid derivatives	Steroid esters	89820.8	224054	159424	110098	141763	99951.9	463487	340706	523347	14996.5	113187	246285	464891	618498	473214	685583	360757	441355	358122	397454	53973.6	56545.9	425518	263305	345111	323929	323898	328216	323878
M485T217	485.256	217.26	Andrastin a	[M-H]-			Lipids and lipid-like molecules	Steroids and steroid derivatives	Steroid esters	10601.3	52401	27806.1	16752.6	42811.5	13415.2	127871	52275	101015	13939.1	17645.9	33602.4	101964	131309	113906	112239	74990.3	66345.1	79563.6	64823.7	6355.63	13060.8	88812.1	64968.6	65221.5	64041.7	64084.7	65221.5	61497.1
M499T342	499.248	341.721	Mls000863654-01!	[M-H]-			Lipids and lipid-like molecules	Steroids and steroid derivatives	Steroid esters	129703	238920	159202	109936	141623	127572	518314	305916	543044	49883.1	105305	245585	423051	576498	486806	490791	346608	343743	358650	325223	56343.4	69501.6	419331	277353	319845	321447	321449	317229	321445
M403T28	403.19	27.872	hydrocortisone 21-acetate	[M-H]-		C02821	Lipids and lipid-like molecules	Steroids and steroid derivatives	Pregnane steroids	29055.7	21056.4	31318.3	25516.2	28008.7	26494	49353.9	11269.5	41459.7	17466.3	23580.3	22138.2	27533.9	72903.9	24163.3	37247.6	23434.3	21039.5	30185.6	32548.7	18501.1	18708.7	32384.6	20471.7	30873.3	33497.9	32023.6	31848.5	31414.2
M879T467	879.304	467.27	Prednisolone phosphate	[2M-H]-			Lipids and lipid-like molecules	Steroids and steroid derivatives	Pregnane steroids	1150.65	1772.17	1735.03	589.778	1260.97	1045.94	4592.2	1989.19	5974.55	1469.74	1180.15	1441.8	3619.33	4994.08	4841.95	2667.95	3161.87	3562.93	2404.84	2691.59	758.956	810.535	2360.76	1904.9	2303.61	2618.77	2644.01	2647.04	2647.84
M313T80	313.236	79.647	Progesterone	[M-H]-	HMDB0001830	C00410	Lipids and lipid-like molecules	Steroids and steroid derivatives	Pregnane steroids	426311	631231	456246	362360	211085	196448	862164	210463	1.93144e+06	3.48971e+06	1.53461e+06	319886	819447	902282	2.38988e+06	738434	933175	626237	1.73768e+06	1.5e+06	616298	599536	1.67642e+06	1.49268e+06	1.21084e+06	1.22443e+06	1.20346e+06	1.22441e+06	1.22442e+06
M487T166	487.3	165.87	Polygalic acid	[M-H]-			Lipids and lipid-like molecules	Steroids and steroid derivatives	Hydroxysteroids	14433.1	31697.4	41927.8	28863.8	32060.2	24947.9	30791.7	15426.1	24229.2	10879.2	10387.8	16436.3	33899.5	40372.1	24665.6	33048.3	50549.8	32749.4	28168.8	41076.5	16058.9	21126.4	44781.4	22814.8	27063.6	34182.7	28692.5	27021.7	27575.7
M349T25	349.238	25.224	Tetrahydrocorticosterone	[M-H]-	HMDB0000268	C05476	Lipids and lipid-like molecules	Steroids and steroid derivatives	Hydroxysteroids	52456.2	43544	57870	41757.1	59758.5	55084.4	32187	12280.2	28556.6	84515.5	56036.6	16648.8	42109.7	33888.4	76284.3	37541.6	38455.6	25993.9	39810.6	46950.9	32324.3	38781.9	43268	38049.4	54205.3	51613	53168.5	53044.6	53322.7
M621T206	621.322	206.069	Fulvestrant 9-sulfone	[M-H]-			Lipids and lipid-like molecules	Steroids and steroid derivatives	Estrane steroids	100736	343287	204113	129067	177060	122471	813573	550823	789840	22472.1	155693	259868	629062	860488	701052	701005	466265	458670	458892	415229	44135.4	44428.9	569167	341823	413068	407209	409238	405845	407205
M309T26	309.173	25.903	Mestranol	[M-H]-	HMDB0015446	C07618	Lipids and lipid-like molecules	Steroids and steroid derivatives	Estrane steroids	5.6232e+06	2.99918e+06	5.63113e+06	5.46483e+06	5.46055e+06	5.10554e+06	7.15414e+06	4.10727e+06	6.62292e+06	1.42248e+07	8.41721e+06	4.47087e+06	5.49079e+06	7.66594e+06	5.9789e+06	5.70598e+06	4.51352e+06	5.90318e+06	4.3361e+06	4.10489e+06	6.34725e+06	5.58182e+06	4.0127e+06	3.36634e+06	6.448e+06	6.61521e+06	6.44755e+06	6.44791e+06	6.48217e+06
M465T26	465.3	25.918	Cholesteryl sulfate	[M-H]-	HMDB0000653	C18043	Lipids and lipid-like molecules	Steroids and steroid derivatives	Cholestane steroids	295511	438508	605351	482285	630802	418620	744604	162457	388176	512732	425819	263672	746197	860182	660875	1.07511e+06	653818	244421	502836	722101	292603	233472	530132	343260	580076	552832	559111	559145	552823
M525T299	525.299	298.89	(2s,3r,5r,10r,13r,14s,17s)-2,3,14-trihydroxy-10,13-dimethyl-17-[(2r,3r)-2,3,6-trihydroxy-6-methylheptan-2-yl]-2,3,4,5,9,11,12,15,16,17-decahydro-1h-cyclopenta[a]phenanthren-6-one	[M+FA-H]-			Lipids and lipid-like molecules	Steroids and steroid derivatives	Bile acids, alcohols and derivatives	10422.9	52889.2	28318.7	12321.8	27648.2	12490.2	118723	93670.6	129173	23225.2	17788.2	37902.7	131613	136494	105829	109456	76686.5	91666.8	71998.4	56952.1	3273.09	4955.23	94858.6	61734.6	77885.7	77893.6	77166.7	76290.3	78670.3
M407T221	407.276	220.525	Cholic acid	[M-H]-	HMDB0000619	C00695	Lipids and lipid-like molecules	Steroids and steroid derivatives	Bile acids, alcohols and derivatives	12705	17418.4	6955.73	7078.61	7372.93	4874.87	22113	24044.9	25275	5050.62	13328.6	21186.6	15116	29515.8	16047.1	18314.4	15089.9	28514	15158.2	11958.1	5700.4	5943.93	13741.8	11462.9	16429.4	17091.3	16960.1	16843.5	16808.6
M514T297_2	514.261	297.241	Taurocholate	[M-H]-	HMDB0000036	C05122	Lipids and lipid-like molecules	Steroids and steroid derivatives	Bile acids, alcohols and derivatives	6365.46	34024.8	30694	9461.05	17452	5835.63	175619	39687.9	144436	22094.1	13770.5	43976.7	92236	133647	172366	125609	98166.1	29113.8	124540	110320	5088.68	4549.8	161981	103624	89941.9	94471.3	93905.9	91060.2	81270.1
M480T269	480.278	269.03	Taurodeoxycholic acid	[M-H-H2O]-	HMDB0000896	C05463	Lipids and lipid-like molecules	Steroids and steroid derivatives	Bile acids, alcohols and derivatives	2226.22	7063.71	3741.61	1976.4	3175.8	1950.07	41102.7	11616.2	39393.1	3018.72	3098.58	6611.26	16276.8	19201	40031.4	16957	11483.9	9192.14	14673.4	13218.1	652.427	609.663	12498.5	9420.78	14799.7	16937.1	14506.3	14571.5	19153.4
M562T321	562.268	320.703	Taurolithocholic acid sulfate	[M-H]-	HMDB0002580	C03642	Lipids and lipid-like molecules	Steroids and steroid derivatives	Bile acids, alcohols and derivatives	15250.2	80306.2	28884.2	17680.7	30813.5	18716.1	146597	77940.4	78790.2	13455.7	17393.7	44785.8	64420.1	72861	69932.5	74213.6	60594.1	55264.9	106029	101865	4539.2	2627.54	65362.7	88060	93576.5	70702.6	70879.3	76959.2	71542.4
M448T205_2	448.302	205.304	Glycochenodeoxycholate	[M-H]-	HMDB0000637	C05466	Lipids and lipid-like molecules	Steroids and steroid derivatives	"Bile acids, alcohols and derivatives"	15796.8	3126.51	2214.47	4641.05	3750.61	2666.24	5892.91	13394.8	12044.5	34560.2	9122.66	11678.6	3988.48	9720.23	4438.06	4893.63	3960.99	11718.8	3607.25	3645.67	4309.48	4078.25	3558.87	2565.58	6303.64	6423.85	6514.87	5967.85	6422.18

## Sheet: Table S4
Table S4. The co-expression network of genes in the brown module
Gene ID	Average Shortest Path Length	Betweenness Centrality	Closeness Centrality	Clustering Coefficient	Eccentricity	Edge Count	Indegree	Neighborhood Connectivity	Outdegree	Stress
A09380	1.14654	4.68951	0.872191	0.00607858	2	566	35	8.9646	531	5374651
A00424	1.00327	58.602	0.996743	0.00590782	2	596	291	8.8605	305	37341461
A09829	1.09179	1.04737	0.915924	0.00495811	2	681	28	8.0514	653	1819137
A07879	2.14245	0	0.466755	0.5	3	3	1	633.333	2	0
A00647	1.99437	0	0.50141	0.5	2	5	1	622.4	4	0
A05812	1.99437	0	0.50141	0.5	2	5	1	622.4	4	0
A02108	2.12658	0	0.470238	0.5	3	3	1	631	2	0
A09755	1.99297	1.70769e-05	0.501764	0.366667	2	6	1	533.167	5	904
A01331	2.12658	0	0.470238	0.5	3	3	1	631	2	0
A01905	1.13521	3.62439	0.880893	0.00519664	2	647	33	8.22411	614	4873474
A08681	2.14103	1.70769e-05	0.467066	0.333333	3	4	1	496.75	3	904
A00940	2.14245	0	0.466755	0.5	3	3	1	633.333	2	0
A01996	1.99573	0	0.501071	0.5	2	5	2	622.4	3	0
A01021	1.99573	0	0.501071	0.5	2	5	2	622.4	3	0
A01065	1.15977	4.28011	0.862239	0.00578518	2	624	35	8.71314	589	4847680
A09632	2	0	0.5	0.5	3	4	3	636.75	1	0
A05170	1.99839	0	0.500402	0.5	3	5	3	622.4	2	0
A05500	2.14469	0	0.466267	0.5	3	4	3	629.25	1	0
A05890	0	0	0	0.5	0	3	3	631	0	0
A07104	2	0	0.5	0.5	3	5	4	622.4	1	0
A00226	2	0	0.5	0.5	3	5	4	622.4	1	0
A04010	1.99349	1.70769e-05	0.501634	0.333333	2	4	2	496.75	2	904
A10012	2	0	0.5	0.5	3	5	4	622.4	1	0
A00826	0	0	0	0.5	0	3	3	631	0	0
A07708	2	0	0.5	0.5	3	5	4	622.4	1	0
A09450	0	0	0	0.5	0	4	4	629.25	0	0
A04422	2	0	0.5	0.5	3	5	4	622.4	1	0
A09715	0	0	0	0.5	0	4	4	629.25	0	0
A05124	2	0	0.5	0.5	3	5	4	622.4	1	0
A04189	2	0	0.5	0.5	3	5	4	622.4	1	0
A06613	0	0	0	0.5	0	3	3	631	0	0
A07310	0	0	0	0.5	0	4	4	629.25	0	0
A08866	2	0	0.5	0.5	3	5	4	622.4	1	0
A03937	2	0	0.5	0.5	3	5	4	622.4	1	0
A04214	2	0	0.5	0.5	3	5	4	622.4	1	0
A09758	2	0	0.5	0.5	3	5	4	622.4	1	0
A00232	2	0	0.5	0.5	3	3	2	633.333	1	0
A07335	1.99349	1.70769e-05	0.501634	0.333333	2	4	2	496.75	2	904
A06729	2	0	0.5	0.5	3	5	4	622.4	1	0
A09733	2	0	0.5	0.5	3	5	4	622.4	1	0
A07267	2	0	0.5	0.5	3	5	4	622.4	1	0
A05601	2	0	0.5	0.5	3	5	4	622.4	1	0
A07154	2	0	0.5	0.5	3	5	4	622.4	1	0
A00155	1.99349	1.70769e-05	0.501634	0.333333	2	4	2	496.75	2	904
A06841	2	0	0.5	0.5	3	5	4	622.4	1	0
A08504	2	0	0.5	0.5	3	5	4	622.4	1	0
A04979	2	0	0.5	0.5	3	5	4	622.4	1	0
A00125	2	0	0.5	0.5	3	5	4	622.4	1	0
A08989	2	0	0.5	0.5	3	4	3	636.75	1	0
A08570	1.99349	0.000293718	0.501634	0.366667	2	6	4	533.167	2	9288
A08423	2	0	0.5	0.5	3	5	4	622.4	1	0
A08246	0	0	0	0.5	0	3	3	631	0	0
A00349	0	0	0	0.5	0	3	3	631	0	0
A00102	2	0	0.5	0.5	3	5	4	622.4	1	0
A04937	2	0	0.5	0.5	3	5	4	622.4	1	0
A07385	2	0	0.5	0.5	3	5	4	622.4	1	0
A00303	2	0	0.5	0.5	3	5	4	622.4	1	0
A03963	1.99349	1.70769e-05	0.501634	0.333333	2	4	2	496.75	2	904
A07976	2	0	0.5	0.5	3	5	4	622.4	1	0
A07221	2	0	0.5	0.5	3	3	2	633.333	1	0
A00812	2	0	0.5	0.5	3	5	4	622.4	1	0
A05945	2	0	0.5	0.5	3	5	4	622.4	1	0
A00553	2	0	0.5	0.5	3	5	4	622.4	1	0
A04031	2	0	0.5	0.5	3	5	4	622.4	1	0
A05718	2	0	0.5	0.5	3	5	4	622.4	1	0
A02179	2	0	0.5	0.5	3	5	4	622.4	1	0
A09551	2	0	0.5	0.5	3	4	3	636.75	1	0
A08814	1.99349	0.000293718	0.501634	0.366667	2	6	4	533.167	2	9288
A07972	1.99349	0.00011451	0.501634	0.35	2	5	3	526.8	2	4518
A06083	2	0	0.5	0.5	3	5	4	622.4	1	0
A00683	2	0	0.5	0.5	3	3	2	633.333	1	0
A06899	2	0	0.5	0.5	3	5	4	622.4	1	0
A00269	0	0	0	0.5	0	3	3	631	0	0
A05749	2	0	0.5	0.5	3	5	4	622.4	1	0
A08811	1.99349	0.00011451	0.501634	0.35	2	5	3	526.8	2	4518
A05829	2	0	0.5	0.5	3	4	3	636.75	1	0
A06335	2	0	0.5	0.5	3	5	4	622.4	1	0
A05267	2	0	0.5	0.5	3	5	4	622.4	1	0
A06999	2	0	0.5	0.5	3	5	4	622.4	1	0
A04419	2	0	0.5	0.5	3	5	4	622.4	1	0
A01271	2	0	0.5	0.5	3	5	4	622.4	1	0
A02291	0	0	0	0.5	0	4	4	629.25	0	0
A07608	2	0	0.5	0.5	3	5	4	622.4	1	0
A05102	2	0	0.5	0.5	3	4	3	636.75	1	0
A05483	2	0	0.5	0.5	3	3	2	633.333	1	0
A01126	2	0	0.5	0.5	3	5	4	622.4	1	0
A05274	2	0	0.5	0.5	3	3	2	633.333	1	0
A07545	1.99349	0.000293718	0.501634	0.366667	2	6	4	533.167	2	9288
A00880	2	0	0.5	0.5	3	5	4	622.4	1	0
A07093	2	0	0.5	0.5	3	5	4	622.4	1	0
A06201	2	0	0.5	0.5	3	5	4	622.4	1	0
A08437	2	0	0.5	0.5	3	5	4	622.4	1	0
A00906	1.99349	1.70769e-05	0.501634	0.333333	2	4	2	496.75	2	904
A01797	2	0	0.5	0.5	3	5	4	622.4	1	0
A07934	1.99349	0.00011451	0.501634	0.35	2	5	3	526.8	2	4518
A08792	2	0	0.5	0.5	3	5	4	622.4	1	0
A10146	2	0	0.5	0.5	3	5	4	622.4	1	0
A08465	2	0	0.5	0.5	3	5	4	622.4	1	0
A05452	2	0	0.5	0.5	3	4	3	636.75	1	0
A07219	2	0	0.5	0.5	3	5	4	622.4	1	0
A01782	2	0	0.5	0.5	3	4	3	636.75	1	0
A05131	2	0	0.5	0.5	3	5	4	622.4	1	0
A05860	2	0	0.5	0.5	3	5	4	622.4	1	0
A07049	2	0	0.5	0.5	3	5	4	622.4	1	0
A01252	2	0	0.5	0.5	3	5	4	622.4	1	0
A09443	1.99349	1.70769e-05	0.501634	0.333333	2	4	2	496.75	2	904
A07245	0	0	0	0.5	0	4	4	629.25	0	0
A00969	2	0	0.5	0.5	3	5	4	622.4	1	0
A06013	2	0	0.5	0.5	3	5	4	622.4	1	0
A01925	2	0	0.5	0.5	3	3	2	633.333	1	0
A08812	2	0	0.5	0.5	3	3	2	633.333	1	0
A04951	2	0	0.5	0.5	3	5	4	622.4	1	0
A00331	0	0	0	0.5	0	3	3	631	0	0
A09386	1.99349	1.70769e-05	0.501634	0.333333	2	4	2	496.75	2	904
A06728	1.99349	0.00011451	0.501634	0.35	2	5	3	526.8	2	4518
A03944	1.99349	0.000293718	0.501634	0.366667	2	6	4	533.167	2	9288
A08961	2	0	0.5	0.5	3	5	4	622.4	1	0
A07610	0	0	0	0.5	0	3	3	631	0	0
A00389	2	0	0.5	0.5	3	5	4	622.4	1	0
A02047	2	0	0.5	0.5	3	5	4	622.4	1	0
A06597	0	0	0	0.5	0	3	3	631	0	0
A08624	1.99349	0.00011451	0.501634	0.35	2	5	3	526.8	2	4518
A01475	2	0	0.5	0.5	3	3	2	633.333	1	0
A08344	2	0	0.5	0.5	3	5	4	622.4	1	0
A06042	2	0	0.5	0.5	3	3	2	633.333	1	0
A06225	2	0	0.5	0.5	3	5	4	622.4	1	0
A07772	0	0	0	0.5	0	3	3	631	0	0
A07715	2	0	0.5	0.5	3	5	4	622.4	1	0
A09999	2	0	0.5	0.5	3	5	4	622.4	1	0
A10150	2	0	0.5	0.5	3	4	3	622	1	0
A02170	2	0	0.5	0.5	3	5	4	622.4	1	0
A09467	0	0	0	0.5	0	3	3	631	0	0
A06686	1.99349	0.000293718	0.501634	0.366667	2	6	4	533.167	2	9288
A01257	0	0	0	0.5	0	3	3	631	0	0
A01212	2	0	0.5	0.5	3	5	4	622.4	1	0
A08404	2	0	0.5	0.5	3	5	4	622.4	1	0
A07308	0	0	0	0.5	0	4	4	629.25	0	0
A00266	2	0	0.5	0.5	3	5	4	622.4	1	0
A05314	1.99349	1.70769e-05	0.501634	0.333333	2	4	2	496.75	2	904
A07386	1.99349	0.00011451	0.501634	0.35	2	5	3	526.8	2	4518
A01943	2	0	0.5	0.5	3	5	4	622.4	1	0
A09988	2	0	0.5	0.5	3	5	4	622.4	1	0
A08075	2	0	0.5	0.5	3	5	4	622.4	1	0
A09198	1.99349	0.000293718	0.501634	0.366667	2	6	4	533.167	2	9288
A00716	2	0	0.5	0.5	3	5	4	622.4	1	0
A06437	2	0	0.5	0.5	3	5	4	622.4	1	0
A05005	2	0	0.5	0.5	3	4	3	636.75	1	0
A08312	2	0	0.5	0.5	3	5	4	622.4	1	0
A09515	1.8	1.70769e-05	0.555556	0.333333	2	3	2	464	1	904
A01077	2	0	0.5	0.5	3	5	4	622.4	1	0
A01446	1.99349	0.000293718	0.501634	0.366667	2	6	4	533.167	2	9288
A00942	2	0	0.5	0.5	3	5	4	622.4	1	0
A07871	0	0	0	0.5	0	3	3	631	0	0
A06103	2	0	0.5	0.5	3	5	4	622.4	1	0
A00620	2	0	0.5	0.5	3	5	4	622.4	1	0
A05900	2	0	0.5	0.5	3	5	4	622.4	1	0
A09140	0	0	0	0.5	0	4	4	629.25	0	0
A09906	2	0	0.5	0.5	3	3	2	633.333	1	0
A01729	2	0	0.5	0.5	3	5	4	622.4	1	0
A01873	1.99349	1.70769e-05	0.501634	0.333333	2	4	2	496.75	2	904
A01283	1.99349	0.00011451	0.501634	0.35	2	5	3	526.8	2	4518
A04744	2	0	0.5	0.5	3	4	3	636.75	1	0
A09689	2	0	0.5	0.5	3	5	4	622.4	1	0
A01215	1.99349	1.70769e-05	0.501634	0.333333	2	4	2	496.75	2	904
A07896	2	0	0.5	0.5	3	5	4	622.4	1	0
A05107	2	0	0.5	0.5	3	5	4	622.4	1	0
A07870	2	0	0.5	0.5	3	5	4	622.4	1	0
A05122	2	0	0.5	0.5	3	5	4	622.4	1	0
A00445	2	0	0.5	0.5	3	5	4	622.4	1	0
A00016	2	0	0.5	0.5	3	5	4	622.4	1	0
A01322	2	0	0.5	0.5	3	5	4	622.4	1	0
A08714	1.99349	0.000293718	0.501634	0.366667	2	6	4	533.167	2	9288
A02151	2	0	0.5	0.5	3	5	4	622.4	1	0
A08533	2	0	0.5	0.5	3	5	4	622.4	1	0
A00950	2	0	0.5	0.5	3	5	4	622.4	1	0
A08153	2	0	0.5	0.5	3	5	4	622.4	1	0
A00332	2	0	0.5	0.5	3	4	3	636.75	1	0
A09528	0	0	0	0.5	0	3	3	631	0	0
A09792	2	0	0.5	0.5	3	5	4	622.4	1	0
A00870	2	0	0.5	0.5	3	5	4	622.4	1	0
A08386	2	0	0.5	0.5	3	4	3	636.75	1	0
A05808	2	0	0.5	0.5	3	5	4	622.4	1	0
A09163	0	0	0	0.5	0	3	3	631	0	0
A00148	2	0	0.5	0.5	3	5	4	622.4	1	0
A01527	2	0	0.5	0.5	3	5	4	622.4	1	0
A01025	2	0	0.5	0.5	3	5	4	622.4	1	0
A08640	0	0	0	0.5	0	3	3	631	0	0
A06175	2	0	0.5	0.5	3	5	4	622.4	1	0
A07392	2	0	0.5	0.5	3	5	4	622.4	1	0
A08600	2	0	0.5	0.5	3	3	2	633.333	1	0
A07869	2	0	0.5	0.5	3	5	4	622.4	1	0
A02163	0	0	0	0.5	0	3	3	631	0	0
A01785	2	0	0.5	0.5	3	5	4	622.4	1	0
A04626	2	0	0.5	0.5	3	5	4	622.4	1	0
A08601	2	0	0.5	0.5	3	5	4	622.4	1	0
A07723	2	0	0.5	0.5	3	4	3	636.75	1	0
A01431	2	0	0.5	0.5	3	5	4	622.4	1	0
A09397	2	0	0.5	0.5	3	5	4	622.4	1	0
A08348	0	0	0	0.5	0	3	3	631	0	0
A04328	2	0	0.5	0.5	3	5	4	622.4	1	0
A06996	1.8	1.70769e-05	0.555556	0.333333	2	3	2	464	1	904
A01009	2	0	0.5	0.5	3	5	4	622.4	1	0
A08874	2	0	0.5	0.5	3	5	4	622.4	1	0
A08101	1.99349	1.70769e-05	0.501634	0.333333	2	4	2	496.75	2	904
A03978	2	0	0.5	0.5	3	5	4	622.4	1	0
A05969	0	0	0	0.5	0	3	3	631	0	0
A07521	2	0	0.5	0.5	3	5	4	622.4	1	0
A08679	0	0	0	0.5	0	3	3	631	0	0
A06458	1.99349	0.00011451	0.501634	0.35	2	5	3	526.8	2	4518
A00106	0	0	0	0.5	0	4	4	629.25	0	0
A05826	2	0	0.5	0.5	3	5	4	622.4	1	0
A08584	1.99349	1.70769e-05	0.501634	0.333333	2	4	2	496.75	2	904
A05421	2	0	0.5	0.5	3	5	4	622.4	1	0
A06199	2	0	0.5	0.5	3	5	4	622.4	1	0
A05210	0	0	0	0.5	0	3	3	631	0	0
A09884	2	0	0.5	0.5	3	3	2	633.333	1	0
A10190	2	0	0.5	0.5	3	5	4	622.4	1	0
A08837	1.99349	0.000293718	0.501634	0.366667	2	6	4	533.167	2	9288
A08514	1.99349	0.00011451	0.501634	0.35	2	5	3	526.8	2	4518
A08972	2	0	0.5	0.5	3	5	4	622.4	1	0
A00782	2	0	0.5	0.5	3	3	2	633.333	1	0
A07082	2	0	0.5	0.5	3	5	4	622.4	1	0
A00506	2	0	0.5	0.5	3	5	4	622.4	1	0
A01026	2	0	0.5	0.5	3	5	4	622.4	1	0
A07659	2	0	0.5	0.5	3	4	3	636.75	1	0
A07940	1.99349	1.70769e-05	0.501634	0.333333	2	4	2	496.75	2	904
A00831	2	0	0.5	0.5	3	5	4	622.4	1	0
A01372	0	0	0	0.5	0	2	2	652.5	0	0
A10137	2	0	0.5	0.5	3	5	4	622.4	1	0
A06078	2	0	0.5	0.5	3	4	3	622	1	0
A05325	2	0	0.5	0.5	3	5	4	622.4	1	0
A06980	2	0	0.5	0.5	3	5	4	622.4	1	0
A09173	2	0	0.5	0.5	3	5	4	622.4	1	0
A09406	2	0	0.5	0.5	3	3	2	633.333	1	0
A07661	2	0	0.5	0.5	3	5	4	622.4	1	0
A00914	2	0	0.5	0.5	3	5	4	622.4	1	0
A06020	2	0	0.5	0.5	3	5	4	622.4	1	0
A09048	0	0	0	0.5	0	3	3	631	0	0
A01067	2	0	0.5	0.5	3	5	4	622.4	1	0
A07235	2	0	0.5	0.5	3	5	4	622.4	1	0
A04033	1.99349	1.70769e-05	0.501634	0.333333	2	4	2	496.75	2	904
A04288	1.99349	1.70769e-05	0.501634	0.333333	2	4	2	496.75	2	904
A08111	2	0	0.5	0.5	3	5	4	622.4	1	0
A05903	0	0	0	0.5	0	4	4	629.25	0	0
A04945	2	0	0.5	0.5	3	5	4	622.4	1	0
A06677	2	0	0.5	0.5	3	5	4	622.4	1	0
A05666	0	0	0	0.5	0	3	3	631	0	0
A01435	2	0	0.5	0.5	3	5	4	622.4	1	0
A08991	2	0	0.5	0.5	3	5	4	622.4	1	0
A05209	2	0	0.5	0.5	3	5	4	622.4	1	0
A00911	2	0	0.5	0.5	3	5	4	622.4	1	0
A00276	0	0	0	0.5	0	4	4	629.25	0	0
A08336	1.99349	0.00011451	0.501634	0.35	2	5	3	526.8	2	4518
A01643	2	0	0.5	0.5	3	5	4	622.4	1	0
A09110	2	0	0.5	0.5	3	5	4	622.4	1	0
A02246	2	0	0.5	0.5	3	5	4	622.4	1	0
A01508	1.99349	0.000293718	0.501634	0.366667	2	6	4	533.167	2	9288
A09082	1.99349	0.00011451	0.501634	0.35	2	5	3	526.8	2	4518
A01378	2	0	0.5	0.5	3	4	3	636.75	1	0
A02029	2	0	0.5	0.5	3	5	4	622.4	1	0
A05615	1.99349	0.000293718	0.501634	0.366667	2	6	4	533.167	2	9288
A06043	2	0	0.5	0.5	3	4	3	636.75	1	0
A07059	2	0	0.5	0.5	3	5	4	622.4	1	0
A04596	2	0	0.5	0.5	3	3	2	633.333	1	0
A00771	2	0	0.5	0.5	3	5	4	622.4	1	0
A07854	2	0	0.5	0.5	3	5	4	622.4	1	0
A04219	2	0	0.5	0.5	3	5	4	622.4	1	0
A00897	2	0	0.5	0.5	3	5	4	622.4	1	0
A00938	2	0	0.5	0.5	3	4	3	622	1	0
A08326	2	0	0.5	0.5	3	5	4	622.4	1	0
A02205	2	0	0.5	0.5	3	5	4	622.4	1	0
A06564	2	0	0.5	0.5	3	5	4	622.4	1	0
A02027	2	0	0.5	0.5	3	5	4	622.4	1	0
A02086	2	0	0.5	0.5	3	5	4	622.4	1	0
A01628	2	0	0.5	0.5	3	5	4	622.4	1	0
A05432	2	0	0.5	0.5	3	5	4	622.4	1	0
A00274	2	0	0.5	0.5	3	5	4	622.4	1	0
A08964	0	0	0	0.5	0	4	4	629.25	0	0
A01421	2	0	0.5	0.5	3	5	4	622.4	1	0
A01178	0	0	0	0.5	0	3	3	631	0	0
A08315	2	0	0.5	0.5	3	3	2	633.333	1	0
A02247	1.99349	0.000293718	0.501634	0.366667	2	6	4	533.167	2	9288
A08062	2	0	0.5	0.5	3	3	2	633.333	1	0
A09900	2	0	0.5	0.5	3	4	3	636.75	1	0
A05117	2	0	0.5	0.5	3	5	4	622.4	1	0
A06387	1.99349	1.70769e-05	0.501634	0.333333	2	4	2	496.75	2	904
A05836	2	0	0.5	0.5	3	5	4	622.4	1	0
A01335	2	0	0.5	0.5	3	5	4	622.4	1	0
A05299	2	0	0.5	0.5	3	5	4	622.4	1	0
A08016	2	0	0.5	0.5	3	5	4	622.4	1	0
A00758	2	0	0.5	0.5	3	5	4	622.4	1	0
A01367	1.99349	0.000293718	0.501634	0.366667	2	6	4	533.167	2	9288
A02231	2	0	0.5	0.5	3	5	4	622.4	1	0
A08913	2	0	0.5	0.5	3	5	4	622.4	1	0
A08491	1.99349	0.00011451	0.501634	0.35	2	5	3	526.8	2	4518
A01845	2	0	0.5	0.5	3	5	4	622.4	1	0
A00745	0	0	0	0.5	0	3	3	631	0	0
A05119	2	0	0.5	0.5	3	5	4	622.4	1	0
A05478	1.99349	0.000293718	0.501634	0.366667	2	6	4	533.167	2	9288
A01576	1.8	1.70769e-05	0.555556	0.333333	2	3	2	464	1	904
A07042	2	0	0.5	0.5	3	4	3	636.75	1	0
A02288	2	0	0.5	0.5	3	5	4	622.4	1	0
A06174	0	0	0	0.5	0	4	4	629.25	0	0
A05133	1.99349	0.000293718	0.501634	0.366667	2	6	4	533.167	2	9288
A08992	2	0	0.5	0.5	3	5	4	622.4	1	0
A05988	1.99349	0.00011451	0.501634	0.35	2	5	3	526.8	2	4518
A06080	2	0	0.5	0.5	3	5	4	622.4	1	0
A05241	2	0	0.5	0.5	3	5	4	622.4	1	0
A09486	2	0	0.5	0.5	3	5	4	622.4	1	0
A08644	2	0	0.5	0.5	3	3	2	633.333	1	0
A10082	0	0	0	0.5	0	3	3	631	0	0
A04688	1.8	0.00496431	0.555556	0.333333	2	4	3	496.75	1	87775
A08590	0	0	0	0.5	0	5	5	622.4	0	0
A00587	0	0	0	0.5	0	5	5	622.4	0	0
A00884	1.8	0.00524095	0.555556	0.366667	2	6	5	533.167	1	96159
A01542	0	0	0	0.5	0	3	3	633.333	0	0
A01282	1.8	0.00496431	0.555556	0.333333	2	4	3	496.75	1	87775
A05916	0	0	0	0.5	0	5	5	622.4	0	0
A01605	0	0	0	0.5	0	5	5	622.4	0	0
A03935	0	0	0	0.5	0	5	5	622.4	0	0
A00056	0	0	0	0.5	0	4	4	636.75	0	0
A08960	0	0	0	0.5	0	5	5	622.4	0	0
A08950	0	0	0	0.5	0	3	3	633.333	0	0
A01599	0	0	0	0.5	0	4	4	629.25	0	0
A05159	0	0	0	0.5	0	4	4	629.25	0	0
A06859	0	0	0	0.5	0	4	4	636.75	0	0
A06825	0	0	0	0.5	0	5	5	622.4	0	0
A06040	1.8	0.00524095	0.555556	0.366667	2	6	5	533.167	1	96159
A08542	1.8	0.00524095	0.555556	0.366667	2	6	5	533.167	1	96159
A09996	0	0	0	0.5	0	5	5	622.4	0	0
A09181	0	0	0	0.5	0	5	5	622.4	0	0
A06448	0	0	0	0.5	0	5	5	622.4	0	0
A01569	1.8	0.00506174	0.555556	0.35	2	5	4	526.8	1	91389
A06457	1.8	0.00506174	0.555556	0.35	2	5	4	526.8	1	91389
A07802	1.8	0.00496431	0.555556	0.333333	2	4	3	496.75	1	87775
A01238	0	0	0	0.5	0	5	5	622.4	0	0
A09219	0	0	0	0.5	0	5	5	622.4	0	0
A01029	1.8	0.00506174	0.555556	0.35	2	5	4	526.8	1	91389
A05149	0	0	0	0.5	0	5	5	622.4	0	0
A10077	0	0	0	0.5	0	5	5	622.4	0	0
A10122	0	0	0	0.5	0	5	5	622.4	0	0
A09860	0	0	0	0.5	0	4	4	636.75	0	0
A04016	0	0	0	0.5	0	5	5	622.4	0	0
A00560	0	0	0	0.5	0	5	5	622.4	0	0
A04123	0	0	0	0.5	0	4	4	636.75	0	0
A02087	0	0	0	0.5	0	5	5	622.4	0	0
A02213	1.8	0.00506174	0.555556	0.35	2	5	4	526.8	1	91389
A05289	1.8	0.00524095	0.555556	0.366667	2	6	5	533.167	1	96159
A01978	0	0	0	0.5	0	5	5	622.4	0	0
A05346	1.8	0.00506174	0.555556	0.35	2	5	4	526.8	1	91389
A04104	0	0	0	0.5	0	4	4	636.75	0	0
A06495	0	0	0	0.5	0	5	5	622.4	0	0
A02037	0	0	0	0.5	0	5	5	622.4	0	0
A05061	0	0	0	0.5	0	5	5	622.4	0	0
A06983	0	0	0	0.5	0	5	5	622.4	0	0
A01600	1.8	0.00524095	0.555556	0.366667	2	6	5	533.167	1	96159
A08612	0	0	0	0.5	0	4	4	629.25	0	0
A04641	0	0	0	0.5	0	4	4	636.75	0	0
A09942	0	0	0	0.5	0	4	4	629.25	0	0
A01162	0	0	0	0.5	0	5	5	622.4	0	0
A05429	0	0	0	0.5	0	5	5	622.4	0	0
A09127	0	0	0	0.5	0	5	5	622.4	0	0
A07951	0	0	0	0.5	0	3	3	631	0	0
A02177	0	0	0	0.5	0	5	5	622.4	0	0
A06193	0	0	0	0.5	0	5	5	622.4	0	0
A01499	0	0	0	0.5	0	5	5	622.4	0	0
A02043	0	0	0	0.5	0	4	4	629.25	0	0
A01649	0	0	0	0.5	0	5	5	622.4	0	0
A05105	0	0	0	0.5	0	5	5	622.4	0	0
A07719	0	0	0	0.5	0	3	3	633.333	0	0
A09793	0	0	0	0.5	0	3	3	633.333	0	0
A04126	0	0	0	0.5	0	5	5	622.4	0	0
A08361	0	0	0	0.5	0	3	3	631	0	0
A04756	0	0	0	0.5	0	4	4	636.75	0	0
A00351	0	0	0	0.5	0	4	4	636.75	0	0
A00227	0	0	0	0.5	0	3	3	633.333	0	0
A06943	0	0	0	0.5	0	5	5	622.4	0	0
A05368	0	0	0	0.5	0	5	5	622.4	0	0
A05679	0	0	0	0.5	0	5	5	622.4	0	0
A01430	0	0	0	0.5	0	5	5	622.4	0	0
A01414	0	0	0	0.5	0	5	5	622.4	0	0
A09955	1.8	0.00506174	0.555556	0.35	2	5	4	526.8	1	91389
A01101	0	0	0	0.5	0	5	5	622.4	0	0
A10054	0	0	0	0.5	0	5	5	622.4	0	0
A00881	0	0	0	0.5	0	5	5	622.4	0	0
A00677	1.8	0.00496431	0.555556	0.333333	2	4	3	496.75	1	87775
A00684	0	0	0	0.5	0	5	5	622.4	0	0
A05706	0	0	0	0.5	0	3	3	633.333	0	0
A07734	0	0	0	0.5	0	3	3	631	0	0
A09016	0	0	0	0.5	0	2	2	652.5	0	0
A02076	0	0	0	0.5	0	3	3	631	0	0
A04448	0	0	0	0.5	0	4	4	629.25	0	0
A05253	0	0	0	0.5	0	5	5	622.4	0	0
A05357	0	0	0	0.5	0	5	5	622.4	0	0
A08717	0	0	0	0.5	0	4	4	636.75	0	0
A10173	0	0	0	0.5	0	4	4	636.75	0	0
A06050	0	0	0	0.5	0	3	3	631	0	0
A05430	0	0	0	0.5	0	5	5	622.4	0	0
A09986	0	0	0	0.5	0	5	5	622.4	0	0
A05371	0	0	0	0.5	0	5	5	622.4	0	0
A01988	0	0	0	0.5	0	4	4	636.75	0	0
A07833	0	0	0	0.5	0	5	5	622.4	0	0
A00960	0	0	0	0.5	0	3	3	631	0	0
A07174	0	0	0	0.5	0	4	4	622	0	0
A04576	0	0	0	0.5	0	5	5	622.4	0	0
A08219	0	0	0	0.5	0	3	3	633.333	0	0
A04357	0	0	0	0.5	0	5	5	622.4	0	0
A00733	0	0	0	0.5	0	5	5	622.4	0	0
A07813	0	0	0	0.5	0	5	5	622.4	0	0
A07882	1.8	0.00496431	0.555556	0.333333	2	4	3	496.75	1	87775
A04941	0	0	0	0.5	0	5	5	622.4	0	0
A00635	0	0	0	0.5	0	5	5	622.4	0	0
A01992	0	0	0	0.5	0	5	5	622.4	0	0
A09481	1.8	0.00496431	0.555556	0.333333	2	4	3	496.75	1	87775
A00299	0	0	0	0.5	0	5	5	622.4	0	0
A06489	0	0	0	0.5	0	5	5	622.4	0	0
A00373	0	0	0	0.5	0	4	4	636.75	0	0
A09484	1.8	0.00496431	0.555556	0.333333	2	4	3	496.75	1	87775
A05911	0	0	0	0.5	0	5	5	622.4	0	0
A06198	1.8	0.00506174	0.555556	0.35	2	5	4	526.8	1	91389
A06834	0	0	0	0.5	0	5	5	622.4	0	0
A06916	0	0	0	0.5	0	5	5	622.4	0	0
A00514	0	0	0	0.5	0	3	3	631	0	0
A09384	0	0	0	0.5	0	5	5	622.4	0	0
A08427	0	0	0	0.5	0	5	5	622.4	0	0
A01737	0	0	0	0.5	0	5	5	622.4	0	0
A09985	0	0	0	0.5	0	3	3	631	0	0
A02259	0	0	0	0.5	0	5	5	622.4	0	0
A06082	0	0	0	0.5	0	3	3	631	0	0
A07209	0	0	0	0.5	0	4	4	629.25	0	0
A01145	0	0	0	0.5	0	5	5	622.4	0	0
A00809	0	0	0	0.5	0	5	5	622.4	0	0
A07856	0	0	0	0.5	0	5	5	622.4	0	0
A01039	0	0	0	0.5	0	4	4	636.75	0	0
A05318	0	0	0	0.5	0	5	5	622.4	0	0
A01503	0	0	0	0.5	0	5	5	622.4	0	0
A05784	0	0	0	0.5	0	5	5	622.4	0	0
A05330	0	0	0	0.5	0	5	5	622.4	0	0
A08636	0	0	0	0.5	0	5	5	622.4	0	0
A07028	0	0	0	0.5	0	5	5	622.4	0	0
A06610	0	0	0	0.5	0	4	4	636.75	0	0
A07849	0	0	0	0.5	0	5	5	622.4	0	0
A07492	0	0	0	0.5	0	5	5	622.4	0	0
A09282	0	0	0	0.5	0	4	4	636.75	0	0
A06459	0	0	0	0.5	0	5	5	622.4	0	0
A01449	0	0	0	0.5	0	5	5	622.4	0	0
A07645	0	0	0	0.5	0	3	3	633.333	0	0
A00946	0	0	0	0.5	0	4	4	629.25	0	0
A06485	0	0	0	0.5	0	5	5	622.4	0	0
A01614	0	0	0	0.5	0	4	4	636.75	0	0
A00563	0	0	0	0.5	0	4	4	636.75	0	0
A04543	1.8	0.00524095	0.555556	0.366667	2	6	5	533.167	1	96159
A01015	0	0	0	0.5	0	5	5	622.4	0	0
A04820	0	0	0	0.5	0	5	5	622.4	0	0
A08391	0	0	0	0.5	0	4	4	629.25	0	0
A07848	0	0	0	0.5	0	5	5	622.4	0	0
A02150	0	0	0	0.5	0	5	5	622.4	0	0
A00853	0	0	0	0.5	0	5	5	622.4	0	0
A08867	0	0	0	0.5	0	5	5	622.4	0	0
A05101	0	0	0	0.5	0	5	5	622.4	0	0
A01164	0	0	0	0.5	0	5	5	622.4	0	0
A04964	1.8	0.00524095	0.555556	0.366667	2	6	5	533.167	1	96159
A07999	0	0	0	0.5	0	5	5	622.4	0	0
A05356	0	0	0	0.5	0	5	5	622.4	0	0
A07162	0	0	0	0.5	0	5	5	622.4	0	0
A09956	0	0	0	0.5	0	5	5	622.4	0	0
A05123	0	0	0	0.5	0	5	5	622.4	0	0
A00830	0	0	0	0.5	0	4	4	636.75	0	0
A07683	0	0	0	0.5	0	5	5	622.4	0	0
A05316	0	0	0	0.5	0	5	5	622.4	0	0
A04973	0	0	0	0.5	0	5	5	622.4	0	0
A04908	0	0	0	0.5	0	5	5	622.4	0	0
A06649	0	0	0	0.5	0	5	5	622.4	0	0
A04843	0	0	0	0.5	0	4	4	636.75	0	0
A00078	0	0	0	0.5	0	5	5	622.4	0	0
A06088	0	0	0	0.5	0	5	5	622.4	0	0
A02017	0	0	0	0.5	0	5	5	622.4	0	0
A00116	0	0	0	0.5	0	5	5	622.4	0	0
A06051	0	0	0	0.5	0	3	3	633.333	0	0
A09172	0	0	0	0.5	0	3	3	631	0	0
A04906	1.8	0.00524095	0.555556	0.366667	2	6	5	533.167	1	96159
A00630	0	0	0	0.5	0	4	4	622	0	0
A04011	1.8	0.00524095	0.555556	0.366667	2	6	5	533.167	1	96159
A01480	0	0	0	0.5	0	5	5	622.4	0	0
A01155	0	0	0	0.5	0	5	5	622.4	0	0
A09826	0	0	0	0.5	0	5	5	622.4	0	0
A04780	0	0	0	0.5	0	4	4	636.75	0	0
A00318	0	0	0	0.5	0	5	5	622.4	0	0
A08946	0	0	0	0.5	0	5	5	622.4	0	0
A08495	0	0	0	0.5	0	5	5	622.4	0	0
A01370	0	0	0	0.5	0	5	5	622.4	0	0
A08068	0	0	0	0.5	0	4	4	636.75	0	0
A06602	1.8	0.00496431	0.555556	0.333333	2	4	3	496.75	1	87775
A01336	1.8	0.00496431	0.555556	0.333333	2	4	3	496.75	1	87775
A06503	0	0	0	0.5	0	5	5	622.4	0	0
A09168	0	0	0	0.5	0	5	5	622.4	0	0
A00312	0	0	0	0.5	0	5	5	622.4	0	0
A03920	0	0	0	0.5	0	5	5	622.4	0	0
A02129	0	0	0	0.5	0	5	5	622.4	0	0
A09063	1.8	0.00496431	0.555556	0.333333	2	4	3	496.75	1	87775
A00833	0	0	0	0.5	0	4	4	622	0	0
A07946	0	0	0	0.5	0	5	5	622.4	0	0
A08994	0	0	0	0.5	0	5	5	622.4	0	0
A08702	0	0	0	0.5	0	5	5	622.4	0	0
A00419	0	0	0	0.5	0	5	5	622.4	0	0
A01676	1.8	0.00496431	0.555556	0.333333	2	4	3	496.75	1	87775
A08985	0	0	0	0.5	0	5	5	622.4	0	0
A09572	0	0	0	0.5	0	5	5	622.4	0	0
A05830	0	0	0	0.5	0	4	4	629.25	0	0
A08930	0	0	0	0.5	0	5	5	622.4	0	0
A06454	0	0	0	0.5	0	5	5	622.4	0	0
A09390	0	0	0	0.5	0	3	3	633.333	0	0
A01827	0	0	0	0.5	0	5	5	622.4	0	0
A09471	0	0	0	0.5	0	5	5	622.4	0	0
A00687	0	0	0	0.5	0	5	5	622.4	0	0
A00886	0	0	0	0.5	0	5	5	622.4	0	0
A05451	1.8	0.00496431	0.555556	0.333333	2	4	3	496.75	1	87775
A01156	0	0	0	0.5	0	5	5	622.4	0	0
A00734	0	0	0	0.5	0	5	5	622.4	0	0
A08876	0	0	0	0.5	0	5	5	622.4	0	0
A01659	0	0	0	0.5	0	5	5	622.4	0	0
A02162	1.8	0.00496431	0.555556	0.333333	2	4	3	496.75	1	87775
A05172	0	0	0	0.5	0	3	3	631	0	0
A00775	0	0	0	0.5	0	5	5	622.4	0	0
A06214	0	0	0	0.5	0	3	3	633.333	0	0
A06643	0	0	0	0.5	0	5	5	622.4	0	0
A00732	0	0	0	0.5	0	5	5	622.4	0	0
A09627	0	0	0	0.5	0	4	4	629.25	0	0
A01150	0	0	0	0.5	0	5	5	622.4	0	0
A00837	0	0	0	0.5	0	5	5	622.4	0	0
A01956	0	0	0	0.5	0	4	4	629.25	0	0
A04572	1.8	0.00496431	0.555556	0.333333	2	4	3	496.75	1	87775
A05223	0	0	0	0.5	0	5	5	622.4	0	0
A00711	0	0	0	0.5	0	5	5	622.4	0	0
A02253	0	0	0	0.5	0	3	3	633.333	0	0
A09975	0	0	0	0.5	0	5	5	622.4	0	0
A01149	0	0	0	0.5	0	5	5	622.4	0	0
A05385	0	0	0	0.5	0	5	5	622.4	0	0
A04567	0	0	0	0.5	0	5	5	622.4	0	0
A02251	0	0	0	0.5	0	3	3	631	0	0
A01987	0	0	0	0.5	0	5	5	622.4	0	0
A05285	0	0	0	0.5	0	5	5	622.4	0	0
A08832	0	0	0	0.5	0	3	3	633.333	0	0
A00142	0	0	0	0.5	0	4	4	622	0	0
A01852	0	0	0	0.5	0	5	5	622.4	0	0
A05212	0	0	0	0.5	0	5	5	622.4	0	0
A01353	1.8	0.00496431	0.555556	0.333333	2	4	3	496.75	1	87775
A00012	0	0	0	0.5	0	3	3	631	0	0
A01213	0	0	0	0.5	0	5	5	622.4	0	0
A02042	0	0	0	0.5	0	4	4	636.75	0	0
A06772	0	0	0	0.5	0	3	3	631	0	0
A02326	0	0	0	0.5	0	3	3	633.333	0	0
A01465	0	0	0	0.5	0	4	4	636.75	0	0
A06863	0	0	0	0.5	0	5	5	622.4	0	0
A08146	0	0	0	0.5	0	5	5	622.4	0	0
A07825	0	0	0	0.5	0	5	5	622.4	0	0
A09602	0	0	0	0.333333	0	4	4	496.75	0	0
A07103	0	0	0	0.5	0	5	5	622.4	0	0
A09497	0	0	0	0.5	0	5	5	622.4	0	0
A08493	0	0	0	0.5	0	5	5	622.4	0	0
A00749	0	0	0	0.5	0	4	4	629.25	0	0
A08758	0	0	0	0.5	0	5	5	622.4	0	0
A03970	0	0	0	0.5	0	5	5	622.4	0	0
A06952	0	0	0	0.5	0	5	5	622.4	0	0
A04383	0	0	0	0.5	0	5	5	622.4	0	0
A07183	0	0	0	0.5	0	3	3	631	0	0
A05736	0	0	0	0.5	0	4	4	629.25	0	0
A06464	0	0	0	0.5	0	3	3	633.333	0	0
A00017	0	0	0	0.5	0	5	5	622.4	0	0
A06402	0	0	0	0.5	0	5	5	622.4	0	0
A01802	0	0	0	0.5	0	5	5	622.4	0	0
A04190	0	0	0	0.35	0	5	5	526.8	0	0
A07352	0	0	0	0.333333	0	4	4	496.75	0	0
A06186	0	0	0	0.5	0	5	5	622.4	0	0
A00442	0	0	0	0.5	0	5	5	622.4	0	0
A05008	0	0	0	0.5	0	4	4	636.75	0	0
A00731	0	0	0	0.5	0	5	5	622.4	0	0
A08515	0	0	0	0.5	0	5	5	622.4	0	0
A09932	0	0	0	0.5	0	3	3	631	0	0
A01744	0	0	0	0.5	0	3	3	650.667	0	0
A05496	0	0	0	0.5	0	3	3	633.333	0	0
A00230	0	0	0	0.5	0	4	4	636.75	0	0
A08205	0	0	0	0.366667	0	6	6	533.167	0	0
A00288	0	0	0	0.5	0	5	5	622.4	0	0
A00638	0	0	0	0.5	0	3	3	631	0	0
A07532	0	0	0	0.5	0	3	3	633.333	0	0
A06496	0	0	0	0.5	0	5	5	622.4	0	0
A05229	0	0	0	0.5	0	4	4	629.25	0	0
A08201	0	0	0	0.5	0	5	5	622.4	0	0
A00245	0	0	0	0.5	0	5	5	622.4	0	0
A04469	0	0	0	0.5	0	4	4	636.75	0	0
A03983	0	0	0	0.5	0	5	5	622.4	0	0
A06603	0	0	0	0.5	0	5	5	622.4	0	0
A06361	0	0	0	0.5	0	3	3	633.333	0	0
A09776	0	0	0	0.5	0	4	4	636.75	0	0
A09220	0	0	0	0.5	0	4	4	636.75	0	0
A06596	0	0	0	0.5	0	3	3	633.333	0	0
A05536	0	0	0	0.5	0	5	5	622.4	0	0
A04484	0	0	0	0.5	0	5	5	622.4	0	0
A07182	0	0	0	0.5	0	5	5	622.4	0	0
A02041	0	0	0	0.5	0	5	5	622.4	0	0
A07996	0	0	0	0.5	0	3	3	633.333	0	0
A01678	0	0	0	0.5	0	3	3	633.333	0	0
A01379	0	0	0	0.5	0	5	5	622.4	0	0
A09142	0	0	0	0.5	0	5	5	622.4	0	0
A06593	0	0	0	0.5	0	5	5	622.4	0	0
A08604	0	0	0	0.5	0	4	4	636.75	0	0
A00294	0	0	0	0.5	0	3	3	633.333	0	0
A06793	0	0	0	0.5	0	5	5	622.4	0	0
A08191	0	0	0	0.5	0	3	3	633.333	0	0
A07018	0	0	0	0.5	0	3	3	633.333	0	0
A06397	0	0	0	0.5	0	3	3	633.333	0	0
A04025	0	0	0	0.5	0	3	3	633.333	0	0
A00105	0	0	0	0.5	0	5	5	622.4	0	0
A06065	0	0	0	0.5	0	5	5	622.4	0	0
A04081	0	0	0	0.5	0	3	3	631	0	0
A00572	0	0	0	0.5	0	3	3	631	0	0
A09060	0	0	0	0.5	0	3	3	633.333	0	0
A09673	0	0	0	0.5	0	5	5	622.4	0	0
A07474	0	0	0	0.5	0	5	5	622.4	0	0
A01253	0	0	0	0.5	0	3	3	633.333	0	0
A04223	0	0	0	0.5	0	5	5	622.4	0	0
A04305	0	0	0	0.5	0	4	4	636.75	0	0
A07930	0	0	0	0.5	0	4	4	622	0	0
A09022	0	0	0	0.5	0	4	4	622	0	0
A06228	0	0	0	0.5	0	5	5	622.4	0	0
A07467	0	0	0	0.5	0	3	3	631	0	0
A09796	0	0	0	0.5	0	5	5	622.4	0	0
A07936	0	0	0	0.5	0	3	3	631	0	0
A09686	0	0	0	0.5	0	5	5	622.4	0	0
A09334	0	0	0	0.5	0	3	3	633.333	0	0
A04061	0	0	0	0.5	0	5	5	622.4	0	0
A04499	0	0	0	0.5	0	4	4	636.75	0	0
A06367	0	0	0	0.5	0	5	5	622.4	0	0
A00008	0	0	0	0.5	0	5	5	622.4	0	0
A08666	0	0	0	0.5	0	5	5	622.4	0	0
A04318	0	0	0	0.5	0	3	3	650.667	0	0
A06766	0	0	0	0.5	0	5	5	622.4	0	0
A08158	0	0	0	0.5	0	5	5	622.4	0	0
A08162	0	0	0	0.5	0	5	5	622.4	0	0
A05921	0	0	0	0.5	0	3	3	650.667	0	0
A01398	0	0	0	0.5	0	5	5	622.4	0	0
A07574	0	0	0	0.5	0	4	4	622	0	0
A07592	0	0	0	0.5	0	4	4	636.75	0	0
A01413	0	0	0	0.5	0	5	5	622.4	0	0
A02289	0	0	0	0.5	0	4	4	636.75	0	0
A09807	0	0	0	0.5	0	5	5	622.4	0	0
A01609	0	0	0	0.5	0	5	5	622.4	0	0
A07499	0	0	0	0.5	0	5	5	622.4	0	0
A06191	0	0	0	0.5	0	2	2	652.5	0	0
A06363	0	0	0	0.5	0	5	5	622.4	0	0
A00602	0	0	0	0.5	0	4	4	636.75	0	0
A07510	0	0	0	0.5	0	5	5	622.4	0	0
A01254	0	0	0	0.5	0	5	5	622.4	0	0
A06032	1.8	0	0.555556	0.5	2	2	1	355.5	1	0
A05118	0	0	0	0.5	0	2	2	635.5	0	0
A05305	0	0	0	0	0	1	1	624	0	0
A01307	1	0.164905	1	0.0114943	1	87	83	11.908	4	134548
A04630	0	0	0	0	0	1	1	624	0	0
A04304	0	0	0	0.5	0	2	2	606	0	0
A06833	0	0	0	0.5	0	2	2	606	0	0
A07023	0	0	0	0.5	0	2	2	606	0	0
A09399	0	0	0	0	0	1	1	647	0	0
A03926	0	0	0	0.5	0	2	2	606	0	0
A09917	0	0	0	0.5	0	2	2	606	0	0
A06669	0	0	0	0.5	0	2	2	606	0	0
A07142	0	0	0	0	0	1	1	647	0	0
A01272	0	0	0	0.5	0	2	2	606	0	0
A01143	2	0	0.5	0.5	3	3	2	602.333	1	0
A04017	0	0	0	0.5	0	2	2	606	0	0
A01826	0	0	0	0.5	0	2	2	606	0	0
A05938	0	0	0	0.5	0	2	2	606	0	0
A01727	0	0	0	0.5	0	2	2	606	0	0
A04612	0	0	0	0.5	0	2	2	606	0	0
A04177	0	0	0	0.5	0	2	2	606	0	0
A05955	0	0	0	0.5	0	2	2	606	0	0
A00694	0	0	0	0.5	0	2	2	606	0	0
A07695	0	0	0	0.5	0	2	2	606	0	0
A06039	0	0	0	0	0	1	1	647	0	0
A08592	0	0	0	0.5	0	2	2	606	0	0
A08401	0	0	0	0.5	0	2	2	606	0	0
A07906	0	0	0	0.5	0	2	2	606	0	0
A04414	0	0	0	0.5	0	2	2	606	0	0
A01140	0	0	0	0.5	0	2	2	606	0	0
A10055	0	0	0	0.5	0	2	2	606	0	0
A01874	0	0	0	0.5	0	2	2	606	0	0
A09756	0	0	0	0.5	0	2	2	606	0	0
A04276	0	0	0	0.5	0	2	2	606	0	0
A05093	0	0	0	0.5	0	2	2	606	0	0
A05956	0	0	0	0.5	0	2	2	606	0	0
A10043	0	0	0	0.5	0	2	2	606	0	0
A07225	0	0	0	0.5	0	2	2	606	0	0
A00835	0	0	0	0.5	0	2	2	606	0	0
A07980	0	0	0	0.5	0	2	2	606	0	0
A07811	0	0	0	0	0	1	1	647	0	0
A07818	0	0	0	0.5	0	2	2	606	0	0
A07957	0	0	0	0.5	0	2	2	606	0	0
A05509	0	0	0	0.5	0	3	3	602.333	0	0
A01369	0	0	0	0.5	0	2	2	606	0	0
A00721	0	0	0	0.5	0	2	2	606	0	0
A02120	0	0	0	0.5	0	2	2	606	0	0
A04604	0	0	0	0.5	0	2	2	606	0	0
A06349	0	0	0	0.5	0	2	2	606	0	0
A07072	0	0	0	0.5	0	2	2	606	0	0
A07495	0	0	0	0.5	0	2	2	606	0	0
A06461	0	0	0	0.5	0	2	2	606	0	0
A06499	0	0	0	0.5	0	2	2	606	0	0
A09221	0	0	0	0.5	0	2	2	606	0	0
A06073	0	0	0	0.5	0	2	2	606	0	0
A06195	0	0	0	0	0	1	1	647	0	0
A02113	0	0	0	0	0	1	1	647	0	0
A09254	0	0	0	0.5	0	2	2	606	0	0
A04933	0	0	0	0.5	0	2	2	606	0	0
A01689	0	0	0	0.5	0	2	2	606	0	0
A01242	0	0	0	0	0	1	1	595	0	0
A00240	0	0	0	0	0	1	1	595	0	0
A10042	1.99306	0	0.501742	0.5	2	5	0	622.4	5	0
A09348	1.99306	0	0.501742	0.5	2	5	0	622.4	5	0
A08652	1.99722	0	0.500695	0.5	3	4	0	629.25	4	0
A08375	1.99306	0	0.501742	0.5	2	5	0	622.4	5	0
A07387	2	0	0.5	0.5	3	4	0	636.75	4	0
A07314	2.07639	0	0.481605	0.5	3	3	0	633.333	3	0
A07309	1.99306	0	0.501742	0.5	2	5	0	622.4	5	0
A06687	2.00417	0	0.49896	0.5	3	3	0	631	3	0
A06221	2	0	0.5	0.5	3	4	0	636.75	4	0
A05954	1.99306	0	0.501742	0.5	2	5	0	622.4	5	0
A05898	2.07639	0	0.481605	0.5	3	3	0	633.333	3	0
A05857	1.99306	0	0.501742	0.5	2	5	0	622.4	5	0
A05700	2	0	0.5	0.5	3	4	0	636.75	4	0
A05692	1.99722	0	0.500695	0.5	3	4	0	629.25	4	0
A05208	1.99306	0	0.501742	0.5	2	5	0	622.4	5	0
A05169	1.99722	0	0.500695	0.5	3	4	0	629.25	4	0
A05074	2	0	0.5	0.5	3	4	0	636.75	4	0
A04907	2.00417	0	0.49896	0.5	3	3	0	631	3	0
A04232	1.99306	0	0.501742	0.5	2	5	0	622.4	5	0
A03954	1.99722	0	0.500695	0.5	3	4	0	629.25	4	0
A02138	1.99306	0	0.501742	0.5	2	5	0	622.4	5	0
A01968	1.99306	0	0.501742	0.5	2	5	0	622.4	5	0
A01820	1.99306	0	0.501742	0.5	2	5	0	622.4	5	0
A01550	2.00417	0	0.49896	0.5	3	3	0	631	3	0
A01510	1.99306	0	0.501742	0.5	2	5	0	622.4	5	0
A00538	1.99306	0	0.501742	0.5	2	5	0	622.4	5	0
A00403	1.99306	0	0.501742	0.5	2	5	0	622.4	5	0
A00066	2.075	0	0.481928	0.333333	3	4	0	496.75	4	0
A07130	2.12658	0	0.470238	0.5	3	2	0	606	2	0
A04731	2.12658	0	0.470238	0.5	3	2	0	606	2	0
A06592	2	0	0.5	0	3	1	0	595	1	0
A05068	2	0	0.5	0	3	1	0	595	1	0
A01188	2	0	0.5	0	3	1	0	595	1	0
A07123	0	0	0	0	0	1	1	565	0	0
A08040	0	0	0	0	0	1	1	565	0	0
A00311	0	0	0	0	0	1	1	565	0	0
A06256	0	0	0	0	0	1	1	565	0	0
